# Supplementary material for: Taxonomically Restricted Wheat Genes Interact With Small Secreted Fungal Proteins and Enhance Resistance to Septoria Tritici Blotch Disease
Source: Front Plant Sci. 2020 May 7;11:433. doi: 10.3389/fpls.2020.00433 (PMC7236048; doi:10.3389/fpls.2020.00433)
Supplement: Supplementary file 7 [file Table_3.xlsx]

## Sheet: Gallant top 100 4 -vs+
Probe Id	p-Value	log(fold_change)	fold_change	GA4-R1_log2_Signal	GA4-R5_log2_Signal	GA4-R6_log2_Signal	GA4+R1_log2_Signal	GA4+R2_log2_Signal	GA4+R3_log2_Signal	Gene Symbol	Gene Title
Ta.8418.1.S1_at	0.0306701	2.70563	6.52343	5.18454	5.41973	5.76344	7.05651	8.77138	8.65671	---	Transcribed sequence with weak similarity to protein ref:NP_178064.1 (A.thaliana) ent-kaurene synthase, putative (Arabidopsis thaliana)
Ta.655.2.A1_x_at	0.0402709	-2.47714	-5.56791	10.5753	9.14623	8.76563	7.70203	5.79583	7.55792	---	Transcribed sequence with weak similarity to protein pir:T49953 (A.thaliana) T49953 prx10 peroxidase-like protein - Arabidopsis thaliana
TaAffx.27822.1.S1_at	0.0395988	2.45912	5.4988	7.42245	8.54176	7.65252	10.0641	9.40077	11.5292	---	---
Ta.20121.1.S1_x_at	0.0455417	2.37469	5.18626	4.1969	3.34376	5.44053	6.27653	7.09288	6.73586	TaGlb2b	Endo-beta-1,3-glucanase
Ta.14946.1.S1_at	0.0321338	2.33943	5.06104	6.84232	8.09635	8.20334	9.74892	9.28046	11.1309	---	Transcribed sequence with weak similarity to protein prf:1710349A (A.thaliana) 1710349A basic chitinase (Arabidopsis thaliana)
Ta.3108.1.S1_at	0.0473696	-2.28373	-4.86936	7.72733	7.92411	7.77011	6.18142	4.48575	5.90318	---	Transcribed sequence with weak similarity to protein pir:T48459 (A.thaliana) T48459 cytochrome P450-like protein - Arabidopsis thaliana
TaAffx.106028.1.S1_x_at	0.0474036	-2.25246	-4.76496	10.3289	8.89942	8.56106	6.82776	6.10765	8.09655	---	---
Ta.22462.1.S1_at	0.0363057	2.23129	4.69555	6.1721	6.65439	6.42424	7.72731	9.38824	8.82906	---	Transcribed sequence
Ta.1229.1.S1_at	0.0304599	-2.21503	-4.6429	7.75784	9.19815	9.28543	6.78267	5.64873	7.16494	---	Transcribed sequence with moderate similarity to protein ref:NP_563822.1 (A.thaliana) expressed protein (Arabidopsis thaliana)
Ta.21353.1.S1_at	0.0416066	2.14874	4.43441	6.50856	7.96149	6.83416	8.27572	9.27013	10.2046	---	Transcribed sequence with weak similarity to protein ref:NP_179943.1 (A.thaliana) putative acetone-cyanohydrin lyase (Arabidopsis thaliana)
Ta.28209.3.S1_x_at	0.0129254	-2.10196	-4.29291	8.66397	7.69607	8.25919	6.44295	5.35693	6.51348	---	Transcribed sequence with weak similarity to protein sp:Q08298 (A.thaliana) RD22_ARATH Dehydration-responsive protein RD22 precursor
Ta.22673.1.S1_s_at	0.00192975	2.0735	4.20906	6.44927	7.06961	7.06996	8.65065	9.085	9.07368	LOC543498	germin protein precursor
TaAffx.38884.2.S1_s_at	0.0150973	-2.00965	-4.02685	7.86964	6.82378	7.63456	6.13168	4.88096	5.28638	---	---
Ta.28133.1.A1_s_at	0.0382358	-1.9926	-3.97954	9.42893	8.38891	7.69846	6.14757	6.09587	7.29506	---	Transcribed sequence with weak similarity to protein ref:NP_199066.1 (A.thaliana) putative protein (Arabidopsis thaliana)
Ta.3976.1.S1_at	0.0288491	1.98552	3.96004	8.09144	8.68109	8.37889	9.8568	10.0459	11.2053	LOC100037560	flavanone 3-hydroxylase
Ta.655.1.S1_x_at	0.0414801	-1.95923	-3.88854	8.10266	6.55201	6.66027	5.17486	4.72273	5.53966	---	Transcribed sequence with weak similarity to protein pir:T49953 (A.thaliana) T49953 prx10 peroxidase-like protein - Arabidopsis thaliana
TaAffx.114108.1.S1_at	0.0227419	-1.95908	-3.88813	10.1351	9.08805	8.84466	7.94617	6.68882	7.55559	---	---
TaAffx.38884.1.S1_at	0.00396134	-1.93545	-3.82498	6.92866	6.17742	6.84703	5.10774	4.35933	4.67968	---	---
Ta.12415.3.S1_at	0.0400646	-1.92162	-3.78849	9.56861	8.29093	8.13531	7.58545	6.0341	6.61043	---	Transcribed sequence with weak similarity to protein ref:NP_197642.1 (A.thaliana) CAA68191.1) (Arabidopsis thaliana)
Ta.5518.1.S1_at	0.0292573	1.85653	3.62136	8.44314	9.05228	9.78911	10.2387	11.6234	10.9921	---	Transcribed sequences
Ta.24501.1.S1_at	0.0365113	1.85146	3.60866	9.64474	10.962	10.9815	11.6771	12.4049	13.0605	LOC543292	Thaumatin-like protein
TaAffx.7032.1.S1_at	0.030916	1.8244	3.54159	5.02884	5.48087	5.31641	6.50765	6.97108	7.82058	---	---
Ta.27762.1.S1_x_at	0.0464023	1.80427	3.49252	8.76781	10.1446	10.2163	10.7637	11.5737	12.2042	Ta-TLP	thaumatin-like protein
TaAffx.89610.1.S1_at	0.0319571	1.69387	3.23523	7.0431	6.15782	6.82109	7.78919	8.16311	9.15132	---	---
Ta.5331.1.A1_a_at	0.0198595	1.68097	3.20644	5.86853	5.23853	5.79922	6.66028	7.78161	7.50731	---	Transcribed sequence with weak similarity to protein ref:NP_192429.1 (A.thaliana) receptor protein kinase - like protein (Arabidopsis thaliana)
Ta.25845.1.S1_at	0.0441589	1.64152	3.11995	4.39931	4.5023	5.04732	5.60464	7.08047	6.18839	---	Transcribed sequence with weak similarity to protein ref:NP_565828.1 (A.thaliana) expressed protein (Arabidopsis thaliana)
Ta.13070.2.S1_a_at	0.0382572	-1.62823	-3.09133	12.7776	11.4976	11.5676	10.5827	9.72885	10.6466	LOC780599	non-specific lipid transfer protein 1 precursor
Ta.4048.1.S1_at	0.0432654	-1.62408	-3.08245	8.10509	7.43879	6.99112	6.14032	5.04863	6.47382	---	Transcribed sequence with weak similarity to protein ref:NP_200810.1 (A.thaliana) laccase - like protein (Arabidopsis thaliana)
TaAffx.65463.1.S1_at	0.0330703	-1.61836	-3.07026	9.3419	8.45408	8.85842	7.73529	6.4858	7.57823	---	---
Ta.16190.1.A1_x_at	0.00307439	1.59221	3.0151	3.83233	3.2634	3.41384	4.8093	5.42974	5.04715	---	Transcribed sequences
Ta.225.1.S1_at	0.00405791	1.58278	2.99547	6.15246	6.65828	6.56301	7.91803	8.13376	8.0703	---	---
TaAffx.107783.1.S1_at	0.0450108	-1.57959	-2.98884	8.61625	9.53613	10.0088	7.20436	8.45024	7.76779	---	---
Ta.10236.1.A1_at	0.0204735	1.51695	2.86185	5.8652	4.9874	5.76471	6.4774	7.22598	7.46478	---	Transcribed sequence with weak similarity to protein ref:NP_182039.1 (A.thaliana) putative VAMP-associated protein (Arabidopsis thaliana)
Ta.1337.1.S1_x_at	0.0460407	-1.50617	-2.84054	13.0958	11.718	12.0983	11.1602	10.2194	11.0141	ltp9.2	Type 1 non-specific lipid transfer protein precursor
TaAffx.72199.1.A1_at	0.0178892	-1.49125	-2.81132	6.24729	6.62118	6.20375	4.95565	4.35242	5.29041	---	---
TaAffx.31147.1.S1_at	0.0448152	-1.47616	-2.78208	6.72407	6.43193	5.46024	4.9338	4.0741	5.17985	---	---
Ta.1229.1.S1_x_at	0.03605	-1.47195	-2.77397	6.51767	7.44615	7.68272	6.01174	5.13189	6.08706	---	Transcribed sequence with moderate similarity to protein ref:NP_563822.1 (A.thaliana) expressed protein (Arabidopsis thaliana)
Ta.12415.2.S1_at	0.0459494	-1.46578	-2.76213	7.63051	6.61617	6.43717	6.07093	4.85672	5.35885	---	Transcribed sequence with weak similarity to protein ref:NP_197642.1 (A.thaliana) CAA68191.1) (Arabidopsis thaliana)
Ta.8399.1.S1_at	0.0359989	1.46421	2.75912	8.6548	9.07623	9.23205	9.74572	10.8579	10.7521	---	Transcribed sequence with weak similarity to protein ref:NP_188081.1 (A.thaliana) putative cytochrome P450 (Arabidopsis thaliana)
TaAffx.28013.1.S1_at	0.0444813	1.44749	2.72733	5.53274	5.51348	5.6333	6.57816	7.63799	6.80583	---	---
Ta.806.2.A1_a_at	0.0279276	-1.3965	-2.63262	5.58277	5.02867	4.56157	3.73423	3.12636	4.12293	---	Transcribed sequence with weak similarity to protein ref:NP_201061.1 (A.thaliana) unknown protein (Arabidopsis thaliana)
Ta.11133.2.S1_x_at	0.0141106	-1.37884	-2.60059	7.25894	6.41904	6.95107	5.31199	5.24769	5.93286	---	Transcribed sequence with weak similarity to protein ref:NP_180511.1 (A.thaliana) putative small heat shock protein (Arabidopsis thaliana)
Ta.28209.3.S1_at	0.0147033	-1.37791	-2.59892	8.38571	7.5324	7.92439	6.74786	6.12435	6.83655	---	Transcribed sequence with weak similarity to protein sp:Q08298 (A.thaliana) RD22_ARATH Dehydration-responsive protein RD22 precursor
Ta.10508.2.S1_a_at	0.042614	1.36662	2.57866	7.40271	8.01096	7.73565	8.46874	9.69905	9.08139	---	Transcribed sequences
Ta.20190.1.S1_at	0.0261093	1.3341	2.52118	3.95972	3.70444	4.01127	4.70129	5.43909	5.53735	---	Transcribed sequences
Ta.17936.1.S1_at	0.0438381	-1.33171	-2.51701	7.72845	6.63731	7.3682	5.65824	5.51881	6.56177	---	Transcribed sequence
Ta.5000.1.S1_a_at	0.0427897	1.32885	2.51203	6.2859	6.18674	6.65365	7.13484	8.29992	7.67809	---	Transcribed sequence with weak similarity to protein sp:Q00610 (H.sapiens) CLH1_HUMAN Clathrin heavy chain 1
TaAffx.111785.1.S1_at	0.0131312	-1.30599	-2.47253	8.64686	8.1588	8.81104	7.18825	6.85856	7.65193	---	---
Ta.4394.1.S1_at	0.0493278	-1.30337	-2.46804	6.06262	5.21519	5.49837	5.01641	3.99095	3.85872	---	Transcribed sequence with weak similarity to protein ref:NP_175611.1 (A.thaliana) caffeic acid O-methyltransferase, putative (Arabidopsis thaliana)
Ta.408.2.S1_at	0.0440952	-1.29059	-2.44628	6.29115	6.33777	6.27883	5.32201	4.44879	5.26519	---	Transcribed sequence with weak similarity to protein ref:NP_567360.1 (A.thaliana) subtilisin-like serine protease (Arabidopsis thaliana)
Ta.8773.1.S1_a_at	0.0297909	1.26986	2.41139	7.89704	7.65377	8.37268	8.81285	9.81383	9.1064	---	Transcribed sequence with moderate similarity to protein pir:F71433 (A.thaliana) F71433 probable growth regulator - Arabidopsis thaliana
TaAffx.39568.3.S1_at	0.0146848	1.26748	2.40741	6.34271	6.62078	6.20275	7.27884	8.05645	7.63339	---	---
Ta.8773.1.S1_x_at	0.0263411	1.26381	2.40129	7.70475	7.30859	8.22225	8.62893	9.49325	8.90484	---	Transcribed sequence with moderate similarity to protein pir:F71433 (A.thaliana) F71433 probable growth regulator - Arabidopsis thaliana
Ta.408.3.S1_at	0.0491605	-1.24906	-2.37687	7.44274	8.10368	7.79708	6.88323	5.83559	6.8775	---	Transcribed sequence with weak similarity to protein ref:NP_567360.1 (A.thaliana) subtilisin-like serine protease (Arabidopsis thaliana)
TaAffx.88791.1.S1_at	0.0145917	-1.24834	-2.37568	5.38514	5.23912	5.86993	4.06748	3.97903	4.70265	---	---
Ta.8773.2.S1_x_at	0.0286276	1.24158	2.36457	7.30824	6.8488	7.80052	8.12547	8.97588	8.58094	---	Transcribed sequence with moderate similarity to protein pir:F71433 (A.thaliana) F71433 probable growth regulator - Arabidopsis thaliana
TaAffx.106359.1.S1_at	0.0412824	-1.23972	-2.36153	6.08255	5.94075	6.3023	4.73813	4.42922	5.43909	---	---
Ta.27763.1.S1_at	0.0414377	1.23729	2.35755	10.2979	9.77923	9.86573	10.7194	11.124	11.8113	---	Transcribed sequence with weak similarity to protein ref:NP_195302.1 (A.thaliana) senescence-associated protein sen1 (Arabidopsis thaliana)
Ta.6973.2.S1_at	0.0330839	-1.22453	-2.33679	8.44389	7.90317	7.93752	7.38749	6.36428	6.85922	---	Transcribed sequence with weak similarity to protein ref:NP_188799.1 (A.thaliana) unknown protein (Arabidopsis thaliana)
TaAffx.100436.1.S1_at	0.0196714	-1.21846	-2.32699	12.1112	11.57	11.4752	10.16	10.3638	10.9772	---	---
Ta.4859.2.S1_a_at	0.0265137	1.21703	2.32468	4.46487	4.40926	4.68984	5.35454	6.18436	5.67616	---	Transcribed sequences
Ta.1997.1.S1_at	0.0379446	1.21001	2.31339	7.70582	8.00337	8.4488	8.7207	9.78798	9.27934	---	Transcribed sequence with moderate similarity to protein ref:NP_180972.1 (A.thaliana) putative protein transport protein SEC61 alpha subunit (Arabidopsis thaliana)
Ta.7656.2.S1_at	0.0175968	-1.20949	-2.31256	7.30434	7.09756	7.36506	5.89978	5.7835	6.4552	---	Transcribed sequence with moderate similarity to protein ref:NP_188565.1 (A.thaliana) unknown protein (Arabidopsis thaliana)
Ta.24650.2.A1_x_at	0.0182681	1.19809	2.29436	4.56944	4.83522	4.93446	5.56641	6.03419	6.33279	---	Transcribed sequence with moderate similarity to protein ref:NP_195146.1 (A.thaliana) Phosphoglycerate dehydrogenase - like protein (Arabidopsis thaliana)
TaAffx.39568.1.S1_at	0.0407823	1.19768	2.29371	10.3607	10.7329	10.4968	11.1562	12.1029	11.9244	---	---
Ta.20190.1.S1_x_at	0.0489184	1.19477	2.28908	3.80532	4.07274	3.98794	4.55829	5.38566	5.50635	---	Transcribed sequences
Ta.21335.1.S1_at	0.0472241	1.18373	2.27163	8.36508	8.43295	8.95166	9.11531	10.0983	10.0872	---	Transcribed sequence with strong similarity to protein ref:NP_198206.1 (A.thaliana) luminal binding protein (Arabidopsis thaliana)
Ta.22628.1.S1_at	0.0349744	1.1784	2.26326	6.67342	5.93509	6.78593	7.11531	7.8776	7.93674	---	Transcribed sequences
Ta.21750.1.S1_x_at	0.042461	-1.17727	-2.26149	8.68538	8.16967	8.49472	7.82795	6.77505	7.21495	---	Transcribed sequence
TaAffx.132012.1.S1_s_at	0.0179464	-1.16705	-2.24552	8.09892	7.5159	7.83436	6.93916	6.19369	6.81518	---	---
Ta.29679.1.S1_at	0.0369158	1.15606	2.22848	4.76914	4.59472	4.4109	5.655	6.25403	5.33391	---	Transcribed sequences
Ta.9192.3.S1_at	0.0184696	-1.15572	-2.22795	6.38726	5.79868	6.1332	5.099	4.49867	5.25432	---	Transcribed sequence with weak similarity to protein ref:NP_176563.1 (A.thaliana) putative aminopeptidase (Arabidopsis thaliana)
Ta.21203.1.S1_at	0.0466209	1.15195	2.22214	6.86253	6.55263	7.04774	7.64506	8.58863	7.68505	---	Transcribed sequence with weak similarity to protein ref:NP_194681.1 (A.thaliana) putative protein (Arabidopsis thaliana)
Ta.24650.2.A1_a_at	0.0404314	1.14877	2.21725	5.06036	4.84293	5.81997	6.13785	6.34265	6.68907	---	Transcribed sequence with moderate similarity to protein ref:NP_195146.1 (A.thaliana) Phosphoglycerate dehydrogenase - like protein (Arabidopsis thaliana)
Ta.21335.1.S1_a_at	0.0244085	1.14589	2.21283	9.59194	9.62137	10.222	10.4788	11.1026	11.2917	---	Transcribed sequence with strong similarity to protein ref:NP_198206.1 (A.thaliana) luminal binding protein (Arabidopsis thaliana)
Ta.5400.2.S1_at	0.0204727	-1.14269	-2.20792	6.02548	5.98182	5.76399	5.05176	4.37189	4.91958	---	Transcribed sequence with moderate similarity to protein pir:T46010 (A.thaliana) T46010 anthranilate phosphoribosyltransferase-like protein - Arabidopsis thaliana
Ta.28209.1.S1_a_at	0.0480863	-1.1376	-2.20015	12.8648	12.6152	13.0376	11.9977	11.0992	12.0079	---	Transcribed sequence with weak similarity to protein sp:Q08298 (A.thaliana) RD22_ARATH Dehydration-responsive protein RD22 precursor
Ta.22317.1.S1_at	0.0401131	1.13733	2.19974	10.6364	10.5767	10.8506	11.3006	12.1518	12.0232	LOC606330	Calreticulin-like protein
Ta.14570.1.S1_at	0.0349035	-1.13423	-2.19501	8.47858	8.5092	9.24878	7.52706	7.52414	7.78268	---	Transcribed sequence with weak similarity to protein pir:T48300 (A.thaliana) T48300 hypothetical protein F9G14.100 - Arabidopsis thaliana
Ta.28209.2.S1_x_at	0.023613	-1.13327	-2.19356	11.6019	11.2591	11.7564	10.7149	9.92712	10.5755	---	Transcribed sequence with weak similarity to protein sp:Q08298 (A.thaliana) RD22_ARATH Dehydration-responsive protein RD22 precursor
TaAffx.128418.14.A1_at	0.032813	-1.12738	-2.18462	4.60648	5.42264	5.42435	4.28172	3.70455	4.08506	---	---
Ta.21392.1.A1_at	0.0220631	-1.12736	-2.18459	7.06869	6.42327	6.30514	5.18895	5.41368	5.81239	---	Transcribed sequences
Ta.19870.1.S1_x_at	0.0396526	1.12563	2.18196	6.67884	6.58983	6.60619	7.31029	8.11777	7.82368	---	Transcribed sequence with moderate similarity to protein ref:NP_177873.1 (A.thaliana) thylakoid-bound ascorbate peroxidase (Arabidopsis thaliana)
TaAffx.78911.1.S1_at	0.0242773	-1.11745	-2.16964	8.68258	8.48669	8.83514	7.69031	7.10763	7.85411	---	---
Ta.16397.2.S1_x_at	0.030434	1.11484	2.16571	6.16605	6.42285	6.68718	7.26337	8.06006	7.29718	---	Transcribed sequence with weak similarity to protein ref:NP_197702.1 (A.thaliana) putative protein (Arabidopsis thaliana)
TaAffx.52871.1.S1_at	0.0457138	-1.11196	-2.1614	6.83667	5.94572	6.46959	5.21423	4.85977	5.84209	---	---
Ta.2538.1.S1_at	0.0490012	1.11044	2.15911	10.2227	10.0181	10.5555	10.7803	11.8016	11.5457	---	Transcribed sequence with weak similarity to protein ref:NP_200987.1 (A.thaliana) calnexin - like protein (Arabidopsis thaliana)
TaAffx.23694.1.S1_s_at	0.0432946	-1.10666	-2.15347	8.15209	8.36006	8.50328	7.03457	6.88568	7.7752	---	---
Ta.10236.2.S1_a_at	0.0221416	1.0988	2.14176	6.0285	5.43281	6.0528	6.4939	7.1997	7.11691	---	Transcribed sequence with weak similarity to protein ref:NP_182039.1 (A.thaliana) putative VAMP-associated protein (Arabidopsis thaliana)
TaAffx.81489.1.S1_at	0.00254826	-1.09286	-2.13296	6.62152	6.80583	6.91414	5.71465	5.46866	5.87961	---	---
Ta.2650.3.S1_a_at	0.0451057	-1.08412	-2.12008	8.6389	7.74923	8.29101	7.40085	6.59638	7.42955	LOC780589	vacuolar proton-ATPase subunit A
Ta.6828.1.S1_at	0.0423107	1.08247	2.11765	5.77261	6.06814	6.24946	6.6916	7.64423	7.00178	---	Transcribed sequence with moderate similarity to protein ref:NP_173520.1 (A.thaliana) putative ATP-dependent RNA helicase (Arabidopsis thaliana)
Ta.21335.2.A1_x_at	0.0301201	1.07176	2.102	5.97706	6.14363	6.6149	6.8169	7.55632	7.57766	---	Transcribed sequence with strong similarity to protein ref:NP_198206.1 (A.thaliana) luminal binding protein (Arabidopsis thaliana)
Ta.8902.1.S1_at	0.0495381	1.06577	2.09329	7.73741	8.10491	7.71629	8.36306	9.33565	9.05721	---	Transcribed sequence with weak similarity to protein ref:NP_181813.1 (A.thaliana) putative cytochrome P450 (Arabidopsis thaliana)
TaAffx.128946.4.S1_at	0.0442917	-1.06537	-2.09271	6.74447	6.92341	6.63078	5.89533	5.18319	6.02403	---	---
Ta.428.2.S1_x_at	0.0093171	-1.06322	-2.08959	8.66929	8.2261	8.7779	7.784	7.32184	7.37778	MIP	Putative NOD26-like membrane integral protein
Ta.7334.1.S1_at	0.0291895	1.04753	2.06698	6.21014	6.05678	6.09599	7.06247	7.55467	6.88835	---	Transcribed sequence with weak similarity to protein ref:NP_199560.1 (A.thaliana) putative protein (Arabidopsis thaliana)
Ta.6368.2.S1_at	0.0110032	-1.04638	-2.06534	6.64854	6.04904	6.30715	5.23952	5.13097	5.49511	---	Transcribed sequence with weak similarity to protein ref:NP_178446.1 (A.thaliana) putative MYB family transcription factor (Arabidopsis thaliana)
Ta.8128.1.S1_x_at	0.0386458	1.04232	2.05954	7.28917	6.92235	7.52916	7.81835	8.74534	8.30395	---	Transcribed sequence with moderate similarity to protein pir:T48049 (A.thaliana) T48049 hypothetical protein F26K9.30 - Arabidopsis thaliana
Ta.646.1.A1_at	0.0304193	-1.03802	-2.05341	10.2918	9.58411	9.89975	9.34112	8.54302	8.77747	---	Transcribed sequences

## Sheet: Gallant top 100 8 -vs+
Probe Id	p-Value	log(fold_change)	fold_change	GA8-R1_log2_Signal	GA8-R2_log2_Signal	GA8-R3_log2_Signal	GA8+R1_log2_Signal	GA8+R2_log2_Signal	GA8+R4_log2_Signal	Gene Symbol	Gene Title
Ta.23336.1.S1_at	0.0169085	7.64687	200.418	3.90809	3.2327	3.23432	11.0933	9.20482	13.0176	---	Transcribed sequence with moderate similarity to protein pir:T47578 (A.thaliana) T47578 hypothetical protein F24B22.150 - Arabidopsis thaliana
Ta.28289.1.S1_x_at	0.037882	6.18655	72.8345	5.82731	5.29236	10.2526	14.3557	11.4229	14.1533	---	Transcribed sequences
Ta.4306.1.S1_at	0.0269501	5.39346	42.0332	5.06405	3.82182	7.51521	11.7891	8.58222	12.2102	---	Transcribed sequence with weak similarity to protein sp:Q9LIP5 (A.thaliana) C72W_ARATH Cytochrome P450 71B35
TaAffx.4181.1.S1_at	0.0460788	5.19	36.5044	3.62838	3.66062	3.42714	8.66474	6.80139	10.82	---	---
Ta.22564.2.S1_a_at	0.0445371	5.07395	33.683	3.12265	3.38111	3.52363	8.6371	6.36523	10.2469	LOC543287	Peroxidase
TaAffx.133664.1.S1_at	0.023793	4.60429	24.3237	3.85565	3.82813	5.54114	9.89729	7.05227	10.0882	---	---
Ta.22564.1.S1_at	0.0286786	4.60215	24.2876	3.5489	4.04056	4.72366	8.96458	6.95103	10.204	---	Transcribed sequence with weak similarity to protein ref:NP_196153.1 (A.thaliana) peroxidase (Arabidopsis thaliana)
TaAffx.132498.1.S1_at	0.0322436	4.58483	23.9977	3.30589	2.57149	6.18775	9.54158	7.10848	9.16955	---	---
TaAffx.54157.2.S1_at	0.0262996	4.56702	23.7034	4.75956	4.58279	5.68433	9.70214	7.93245	11.0932	---	---
Ta.21353.1.S1_at	0.0293404	4.54019	23.2667	4.78069	3.47701	6.67168	9.92367	7.61869	11.0076	---	Transcribed sequence with weak similarity to protein ref:NP_179943.1 (A.thaliana) putative acetone-cyanohydrin lyase (Arabidopsis thaliana)
Ta.5385.1.S1_at	0.0206751	4.49136	22.4924	6.4623	5.51881	8.64345	12.2325	9.9489	11.9173	POX2	peroxidase
TaAffx.107507.1.S1_at	0.0305974	4.41143	21.2801	4.2248	4.76734	5.42058	9.13985	7.62743	10.8797	---	---
Ta.21505.1.S1_at	0.0222588	4.34201	20.2803	7.15498	7.19505	8.09059	12.4959	10.2063	12.7644	---	Transcribed sequence with weak similarity to protein ref:NP_196153.1 (A.thaliana) peroxidase (Arabidopsis thaliana)
TaAffx.107688.1.S1_at	0.0128234	4.33437	20.1733	3.67915	3.67915	4.84049	9.31529	6.96459	8.92203	EREB2	Ethylene-responsive element binding protein 2
Ta.15207.1.S1_at	0.0112874	4.30398	19.7528	6.16835	5.59652	7.05564	11.7837	9.31608	10.6326	---	Transcribed sequences
Ta.1404.1.S1_at	0.00261723	4.24857	19.0084	8.61919	7.77081	8.09426	13.1963	11.7169	12.3167	RcaB	ribulose bisphosphate carboxylase activase B
TaAffx.4356.1.S1_at	0.0311857	4.21126	18.5232	3.1607	3.17842	2.62016	7.84902	5.56117	8.18287	---	---
Ta.82.1.S1_at	0.0195233	4.18974	18.249	5.441	6.53277	6.4639	10.814	8.80683	11.3861	LOC543287	peroxidase
Ta.8281.1.S1_at	0.0127291	4.07205	16.8193	4.81363	4.29408	5.63842	10.1209	7.72997	9.11143	---	Transcribed sequences
Ta.13337.2.S1_at	0.0497355	4.02387	16.2669	5.89035	6.20658	8.83777	12.9636	9.20786	10.8348	---	Transcribed sequence with weak similarity to protein ref:NP_200562.1 (A.thaliana) xyloglucan endotransglycosylase (Arabidopsis thaliana)
Ta.18619.1.S1_s_at	0.0357255	4.01293	16.1441	4.56686	4.48797	6.21912	10.1082	7.12019	10.0844	---	Transcribed sequences
Ta.28273.1.S1_x_at	0.0282227	-4.00318	-16.0353	10.2735	10.7782	11.441	6.18673	8.4952	5.80127	---	Transcribed sequence with moderate similarity to protein sp:Q9M095 (A.thaliana) RC23_ARATH Hypothetical protein At4g30650
Ta.245.1.S1_at	0.0110056	-3.7679	-13.6223	8.33386	8.81289	10.3856	4.98717	6.14916	5.09228	cor14b	cold-responsive protein COR14b
Ta.20421.1.S1_at	0.0455667	3.70336	13.0263	5.83878	4.65349	8.09808	10.9042	8.62842	10.1678	---	Transcribed sequence with weak similarity to protein pir:JN0118 (S. cerevisiae) JN0118 glucan 1,3-beta-glucosidase
Ta.8390.1.S1_at	0.0497137	3.70084	13.0036	5.45871	4.35273	7.76928	9.8072	7.98864	10.8874	---	Transcribed sequence with weak similarity to protein ref:NP_172633.1 (A.thaliana) putative obtusifoliol 14-alpha demethylase (Arabidopsis thaliana)
Ta.21281.1.S1_at	0.0416555	3.69669	12.9663	5.52761	4.22713	5.72704	9.03301	7.12826	10.4106	---	Transcribed sequence with weak similarity to protein ref:NP_181179.1 (A.thaliana) putative ABC transporter (Arabidopsis thaliana)
Ta.9588.2.S1_a_at	0.0482169	3.65178	12.5688	3.6054	2.92402	4.19682	8.13756	5.31122	8.2328	---	Transcribed sequence with weak similarity to protein ref:NP_180224.1 (A.thaliana) similar to latex allergen from Hevea brasiliensis (Arabidopsis thaliana)
Ta.23272.1.S1_at	0.0454967	3.56394	11.8264	4.99416	4.57123	5.44559	9.51497	6.83099	9.35683	---	Transcribed sequence with weak similarity to protein pir:T46162 (A.thaliana) T46162 glucosyltransferase-like protein - Arabidopsis thaliana
Ta.14981.1.S1_at	0.0164729	3.51851	11.4598	6.16678	5.20057	4.33428	8.44497	7.77068	10.0415	---	Transcribed sequence
TaAffx.28047.1.S1_at	0.0227161	3.49812	11.299	5.36498	5.13529	7.12822	9.58069	8.02652	10.5156	---	---
Ta.23219.1.A1_x_at	0.0458144	3.49078	11.2417	3.42645	2.76322	3.91786	7.39314	5.11926	8.06748	---	Transcribed sequences
Ta.24544.1.S1_at	0.0124199	3.45488	10.9654	3.91985	3.26601	5.20379	8.5759	7.54433	6.63406	---	Transcribed sequence with weak similarity to protein pir:T49196 (A.thaliana) T49196 nematode resistance-like protein - Arabidopsis thaliana
Ta.1745.1.S1_at	0.0180721	3.41799	10.6885	6.09422	4.80891	6.36032	9.47465	7.87825	10.1645	---	Transcribed sequence with weak similarity to protein ref:NP_175364.1 (A.thaliana) flavonol synthase, putative (Arabidopsis thaliana)
TaAffx.106322.1.S1_at	0.0389662	3.39934	10.5513	6.17686	5.47591	8.31739	10.6298	8.66295	10.8755	CAT3	Catalase
TaAffx.53376.1.S1_at	0.0378708	3.38097	10.4178	5.19437	5.14019	6.36452	9.53707	7.30298	10.002	---	---
Ta.20519.1.S1_at	0.020675	3.3759	10.3812	5.68753	3.31476	4.53295	7.95799	6.85372	8.85124	---	Transcribed sequence with weak similarity to protein pir:T51717 (A.thaliana) T51717 extensin-like protein (imported) - Arabidopsis thaliana
Ta.28233.1.S1_at	0.0487103	3.32379	10.0129	6.0231	5.4971	7.69186	10.0232	7.99848	11.1617	---	Transcribed sequence with weak similarity to protein ref:NP_175364.1 (A.thaliana) flavonol synthase, putative (Arabidopsis thaliana)
Ta.21120.1.S1_at	0.00504514	3.2998	9.84777	5.84784	5.96164	6.87285	9.63203	8.7144	10.2353	---	Transcribed sequence with weak similarity to protein ref:NP_568822.1 (A.thaliana) beta-1,3-glucanase-like protein (Arabidopsis thaliana)
Ta.22415.1.S1_x_at	0.0477199	3.28257	9.73086	4.44868	4.30582	5.51991	7.93922	6.57555	9.60734	---	Transcribed sequences
Ta.4601.2.S1_at	0.0168296	-3.27525	-9.68165	8.75295	10.4741	9.49669	5.50529	7.54481	5.8479	TaGlu1a	beta-glucosidase
Ta.1700.1.S1_at	0.0410895	3.26446	9.60949	9.02971	8.04073	9.90562	12.6058	10.6288	13.5348	---	Transcribed sequence with weak similarity to protein ref:NP_030435.1 (A.thaliana) putative protease inhibitor (Arabidopsis thaliana)
Ta.21353.2.S1_at	0.0277649	3.25424	9.54168	6.35083	5.86799	7.1498	10.0972	8.31507	10.7191	---	Transcribed sequence with weak similarity to protein ref:NP_179943.1 (A.thaliana) putative acetone-cyanohydrin lyase (Arabidopsis thaliana)
Ta.14786.1.S1_at	0.0238792	3.24778	9.49901	5.66951	4.65565	4.66857	8.05672	7.186	9.49434	---	Transcribed sequence with weak similarity to protein ref:NP_179203.1 (A.thaliana) hypothetical protein (Arabidopsis thaliana)
TaAffx.86018.1.S1_at	0.0327712	-3.22882	-9.37499	9.31755	8.43534	6.99077	4.24084	6.49934	4.31703	---	---
Ta.21353.1.S1_a_at	0.0412456	3.18312	9.08271	5.871	6.05353	7.02097	9.84879	7.96826	10.6778	---	Transcribed sequence with weak similarity to protein ref:NP_179943.1 (A.thaliana) putative acetone-cyanohydrin lyase (Arabidopsis thaliana)
Ta.4065.1.A1_at	0.0424521	3.17661	9.04182	5.39507	4.27529	7.03819	9.48631	7.31509	9.43699	---	Transcribed sequences
Ta.62.1.S1_x_at	0.046609	3.09648	8.55327	10.6126	9.77176	11.4004	14.2589	12.0267	14.7885	PR-1.1	pathogenisis-related protein 1.1
TaAffx.39568.1.S1_at	0.0169945	3.08513	8.48629	7.69973	7.06937	8.73323	11.2399	9.77075	11.7471	---	---
Ta.23322.2.S1_at	0.0476564	3.06926	8.39341	8.34758	7.11439	9.14106	11.634	9.65109	12.5257	---	Transcribed sequence with weak similarity to protein ref:NP_192902.1 (A.thaliana) osmotin precursor (Arabidopsis thaliana)
Ta.20549.1.S1_x_at	0.0373028	2.99803	7.98908	6.07506	5.44064	7.48861	9.27139	8.0765	10.6505	---	Transcribed sequence with moderate similarity to protein pir:T51423 (A.thaliana) T51423 formate dehydrogenase
TaAffx.33753.1.S1_at	0.0184758	2.97401	7.85719	4.65349	4.53862	4.91298	8.57956	7.07926	7.36831	---	---
TaAffx.50125.2.S1_at	0.0358205	2.93852	7.66623	6.70133	5.75703	7.99373	10.2052	8.41041	10.6521	---	---
TaAffx.6190.1.S1_at	0.017793	2.92712	7.60592	5.0147	5.19913	5.10409	7.54716	7.70227	8.84986	---	---
TaAffx.69760.2.S1_at	0.0357004	-2.89044	-7.41498	8.9506	9.13788	8.31175	4.61671	6.8047	6.30749	---	---
Ta.10549.1.A1_at	0.0446324	2.88965	7.41091	6.55463	4.52935	5.7537	9.70113	7.05821	8.74729	---	Transcribed sequence with moderate similarity to protein pir:T51615 (A.thaliana) T51615 alternative respiratory pathway oxidase
Ta.30731.1.S1_at	0.0360189	2.88691	7.39686	5.33329	6.05016	6.30527	8.51858	7.75795	10.0729	LOC100682432	UDP-glucosyltransferase
Ta.25267.1.A1_at	0.00863673	2.85486	7.23435	5.42311	5.81738	6.85358	9.71038	8.41372	8.53456	---	Transcribed sequence with weak similarity to protein pir:T47663 (A.thaliana) T47663 hypothetical protein T26I12.120 - Arabidopsis thaliana
Ta.27314.1.S1_at	0.0292496	2.85151	7.21757	6.10582	6.33826	6.30143	9.13758	8.18754	9.97493	---	Clone wlm96.pk042.k21:fis, full insert mRNA sequence
Ta.21340.1.S1_a_at	0.017756	2.84	7.16018	7.6953	7.59624	7.87145	10.3799	9.94971	11.3534	---	Transcribed sequence with weak similarity to protein ref:NP_179203.1 (A.thaliana) hypothetical protein (Arabidopsis thaliana)
Ta.20190.1.S1_at	0.00145833	2.83277	7.12439	3.6054	3.32039	3.18893	5.79636	6.58341	6.23325	---	Transcribed sequences
TaAffx.39568.2.S1_at	0.0396701	2.82644	7.09322	6.45355	6.86029	6.72718	9.65344	8.37883	10.4881	---	---
TaAffx.110222.1.S1_x_at	0.028485	2.81926	7.05799	5.81046	6.93599	5.93865	8.67134	8.17916	10.2924	---	---
Ta.21556.1.S1_x_at	0.014685	2.81732	7.04852	10.9785	10.4583	11.4166	14.0837	12.7869	14.4347	---	Transcribed sequences
Ta.27329.1.S1_at	0.0369616	2.79831	6.95627	6.21593	5.41369	6.86556	9.54283	7.56231	9.78498	---	Clone wlm1.pk0012.h1:fis, full insert mRNA sequence
Ta.10549.1.A1_x_at	0.0263165	2.79702	6.95005	6.65209	5.0968	6.18617	9.71807	7.58993	9.01813	---	Transcribed sequence with moderate similarity to protein pir:T51615 (A.thaliana) T51615 alternative respiratory pathway oxidase
Ta.21069.1.S1_x_at	0.0126633	2.78328	6.88416	7.73423	7.14971	8.8248	11.4176	10.0943	10.5467	---	Transcribed sequence with weak similarity to protein pir:JN0118 (S. cerevisiae) JN0118 glucan 1,3-beta-glucosidase
Ta.28063.1.S1_x_at	0.0260931	-2.77446	-6.8422	10.3839	9.31456	8.23666	5.80461	7.20426	6.60287	---	Transcribed sequence with weak similarity to protein ref:NP_181156.1 (A.thaliana) unknown protein (Arabidopsis thaliana)
Ta.21556.1.S1_at	0.0122171	2.77013	6.82168	11.1776	10.5863	11.6166	14.1793	12.9675	14.5441	---	Transcribed sequences
Ta.8399.2.S1_at	0.0226331	2.76534	6.79907	6.77972	5.61772	7.59659	9.65018	8.48413	10.1557	---	Transcribed sequence with weak similarity to protein ref:NP_188081.1 (A.thaliana) putative cytochrome P450 (Arabidopsis thaliana)
TaAffx.105435.1.S1_s_at	0.0132304	2.75947	6.77146	4.96913	3.77521	5.40488	7.88579	6.64518	7.89665	---	---
TaAffx.104648.1.S1_at	0.028091	2.752	6.73649	4.10314	4.07584	4.83441	7.64311	5.92051	7.70576	---	---
Ta.21069.1.S1_a_at	0.0170809	2.74459	6.70198	7.31012	6.96292	8.7085	11.1434	9.77966	10.2922	---	Transcribed sequence with weak similarity to protein pir:JN0118 (S. cerevisiae) JN0118 glucan 1,3-beta-glucosidase
Ta.29984.1.S1_at	0.0327917	2.74454	6.70174	6.61915	5.43971	6.74385	9.66484	7.68587	9.68561	---	Transcribed sequences
Ta.3133.1.S1_x_at	0.0127725	2.7168	6.57415	6.79499	5.97116	5.67488	8.60162	8.19314	9.79668	---	Transcribed sequences
TaAffx.129196.1.S1_at	0.00193533	2.70533	6.52209	6.85363	7.22313	7.5893	10.1049	9.38446	10.2927	---	---
Ta.15067.1.S1_at	0.0262025	2.7025	6.50927	9.1591	7.29244	9.05177	11.7668	10.3526	11.4915	---	Transcribed sequences
Ta.28468.2.S1_s_at	0.0207322	2.69986	6.49737	4.40468	4.3266	5.42817	7.95695	6.30748	7.99459	---	Transcribed sequences
Ta.15067.1.S1_x_at	0.0278699	2.69262	6.46486	9.12355	7.25041	9.07163	11.7348	10.3182	11.4704	---	Transcribed sequences
Ta.27455.1.S1_at	0.0119297	2.67577	6.38978	3.99559	4.02754	4.82074	7.11139	6.10872	7.65106	---	Clone wre1n.pk0101.h1:fis, full insert mRNA sequence
Ta.21689.1.S1_at	0.0455847	2.67347	6.37963	5.04082	4.13906	4.46956	7.89669	5.85417	7.919	---	Transcribed sequence
Ta.18186.1.A1_at	0.0417616	2.65575	6.30174	5.07925	3.29232	3.93355	7.02441	5.44261	7.80535	---	Transcribed sequence with weak similarity to protein pir:T51717 (A.thaliana) T51717 extensin-like protein (imported) - Arabidopsis thaliana
Ta.23397.1.S1_x_at	0.0410774	2.64965	6.27514	7.18915	6.23785	8.5305	11.0205	9.00089	9.88502	---	Transcribed sequence with weak similarity to protein ref:NP_195346.1 (A.thaliana) putative glycine-rich cell wall protein (Arabidopsis thaliana)
Ta.23807.1.S1_x_at	0.0153095	2.64963	6.27506	5.92379	6.02382	5.99353	8.43167	8.16973	9.28863	hsp70	heat shock protein 70
Ta.23317.2.S1_at	0.0130505	2.64694	6.26337	6.08657	6.25086	6.54652	9.04988	8.22544	9.54945	---	Transcribed sequence with weak similarity to protein pir:T48615 (A.thaliana) T48615 hypothetical protein F18O22.210 - Arabidopsis thaliana
Ta.103.1.S1_at	0.0208792	2.6466	6.2619	6.01894	6.02751	5.86277	9.39997	8.06076	8.38829	LOC543182	zinc-finger protein WZF1
TaAffx.55188.1.S1_at	0.0220456	2.64627	6.26047	6.27512	4.76734	5.86324	8.56227	7.21656	9.06568	---	---
TaAffx.28047.3.A1_at	0.0494616	2.64383	6.2499	4.68636	4.50148	5.66891	7.66417	6.29799	8.82609	---	---
TaAffx.113701.1.S1_s_at	0.0242507	2.64135	6.23914	5.48401	5.19114	5.33031	8.35638	7.08436	8.48876	---	---
Ta.13650.1.A1_at	0.0357838	-2.63868	-6.2276	10.9646	10.056	11.23	7.30483	9.39665	7.63313	---	Transcribed sequence with weak similarity to protein ref:NP_175900.1 (A.thaliana) lipoxygenase, putative (Arabidopsis thaliana)
TaAffx.28047.1.S1_s_at	0.0489066	2.63648	6.21813	4.55489	4.35947	5.45364	7.72394	6.05788	8.49562	---	---
Ta.15233.1.S1_at	0.0350916	2.62107	6.15205	5.80738	5.54783	7.24466	9.8232	7.64911	8.99076	---	Transcribed sequence
Ta.13974.1.A1_at	0.0483463	2.6162	6.13132	6.25557	6.08946	6.76645	9.72077	7.66384	9.57546	---	Transcribed sequence with weak similarity to protein ref:NP_186859.1 (A.thaliana) putative UDP-glucosyl transferase (Arabidopsis thaliana)
Ta.2783.1.S1_at	0.0251787	2.61198	6.11341	7.66695	8.24352	9.59735	11.1949	10.2984	11.8504	Chi 2	chitinase 2
TaAffx.80306.1.S1_at	0.0273051	2.60683	6.09165	8.85212	8.75671	8.95986	11.4307	10.694	12.2645	---	---
Ta.27592.2.S1_a_at	0.0130237	2.6064	6.08984	9.31802	9.3999	9.54205	12.4182	11.3712	12.2898	hir1	hypersensitive response protein
Ta.22565.1.S1_at	0.0160295	2.6007	6.06581	7.19717	6.2476	6.9956	9.76668	8.45473	10.0211	---	Clone wlm96.pk028.k4:fis, full insert mRNA sequence
Ta.28224.1.S1_x_at	0.0222695	2.58722	6.00941	4.71846	5.02231	4.37221	8.21074	7.1109	6.55301	---	Transcribed sequence with weak similarity to protein ref:NP_188794.1 (A.thaliana) hypothetical protein (Arabidopsis thaliana)
TaAffx.50112.1.S1_at	0.00766524	2.584	5.99601	2.83742	3.0847	4.04389	6.07462	5.20176	6.44164	---	---
Ta.5293.1.S1_at	0.0299435	2.57705	5.9672	3.91174	3.70212	4.0978	7.37309	5.65623	6.4135	---	Transcribed sequences
TaAffx.131320.1.S1_at	0.0432315	-2.56617	-5.92236	11.1242	10.3836	8.81438	6.57988	8.29663	7.74708	---	---

## Sheet: Gallant top 100 12 -vs+
Probe Id	p-Value	log(fold_change)	fold_change	GA12-R3_log2_Signal	GA12-R7_log2_Signal	GA12-R8_log2_Signal	GA12+R3_log2_Signal	GA12+R4_log2_Signal	GA12+R5_log2_Signal	Gene Symbol	Gene Title
Ta.22693.2.A1_at	0.00103192	7.36023	164.304	4.5598	4.63606	6.27672	11.2731	12.9236	13.3566	---	Transcribed sequence with weak similarity to protein ref:NP_172633.1 (A.thaliana) putative obtusifoliol 14-alpha demethylase (Arabidopsis thaliana)
Ta.22693.1.S1_at	0.0185426	5.75848	54.1345	3.49654	3.67761	4.03811	7.78637	10.3205	10.3808	---	Transcribed sequence with weak similarity to protein ref:NP_172633.1 (A.thaliana) putative obtusifoliol 14-alpha demethylase (Arabidopsis thaliana)
Ta.28496.1.A1_x_at	0.0156856	-5.73645	-53.3142	12.6062	9.5622	9.86345	7.01321	3.89608	3.91319	---	Transcribed sequence with moderate similarity to protein ref:NP_565786.1 (A.thaliana) photosystem II type I chlorophyll a b binding protein (Arabidopsis thaliana)
TaAffx.108909.1.S1_at	0.0392578	5.67356	51.04	4.10517	5.99743	6.89641	8.43892	12.9407	12.6401	---	---
Ta.14903.1.S1_at	0.00786958	5.46966	44.3131	7.02562	9.06014	8.35823	11.9488	14.3956	14.5086	---	Transcribed sequence
Ta.27327.1.S1_x_at	0.0219567	5.46307	44.1112	5.90805	7.03433	6.16228	9.85041	12.755	12.8885	---	Clone wlm96.pk025.j5:fis, full insert mRNA sequence
Ta.22693.1.S1_x_at	0.0285843	5.43745	43.3348	3.63436	3.7033	3.92623	7.28307	10.1572	10.136	---	Transcribed sequence with weak similarity to protein ref:NP_172633.1 (A.thaliana) putative obtusifoliol 14-alpha demethylase (Arabidopsis thaliana)
Ta.959.1.S1_at	0.0113939	5.41832	42.7639	8.20697	9.16601	8.62604	12.568	14.7809	14.905	LOC543317	thaumatin-like protein
Ta.28496.1.A1_at	0.0139103	-5.36871	-41.3182	12.3725	9.39934	9.67162	6.79727	4.48387	4.05616	---	Transcribed sequence with moderate similarity to protein ref:NP_565786.1 (A.thaliana) photosystem II type I chlorophyll a b binding protein (Arabidopsis thaliana)
TaAffx.83275.3.S1_s_at	0.0389436	5.23932	37.774	4.5597	5.7339	4.70843	7.84111	11.4234	11.4555	---	---
Ta.9172.1.S1_at	0.0166166	-5.21453	-37.1305	10.5671	9.20546	7.82675	5.97686	2.83536	3.14348	---	Transcribed sequence with moderate similarity to protein sp:P13114 (A.thaliana) CHSY_ARATH Chalcone synthase
Ta.20804.2.S1_x_at	0.034139	-5.11143	-34.5695	13.7851	11.4259	10.9482	9.44752	5.5821	5.79532	LOC542989	Adenosine diphosphate glucose pyrophosphatase
Ta.20804.1.S1_x_at	0.0418009	-5.07876	-33.7956	13.6793	12.3447	11.5462	10.0489	6.13891	6.14612	LOC542989	Adenosine diphosphate glucose pyrophosphatase
Ta.15028.1.S1_at	0.0230342	5.0194	32.4332	3.25818	5.25534	6.96322	8.83179	10.8846	10.8185	---	Transcribed sequence with weak similarity to protein ref:NP_181156.1 (A.thaliana) unknown protein (Arabidopsis thaliana)
TaAffx.85073.1.S1_at	0.0224819	-4.92613	-30.4028	11.0217	9.75081	9.62512	7.1274	3.95126	4.54061	---	---
Ta.30739.2.S1_at	0.0128785	4.89536	29.7612	5.38418	7.93087	7.51473	10.1931	12.514	12.8088	---	Transcribed sequence with weak similarity to protein ref:NP_194308.1 (A.thaliana) putative pathogenesis-related protein (Arabidopsis thaliana)
Ta.7022.1.S1_s_at	0.00968996	4.89334	29.7195	3.55314	5.48131	4.7538	9.52584	9.70567	9.23675	---	Transcribed sequence with strong similarity to protein sp:Q9SS45 (A.thaliana) PAL4_ARATH Probable phenylalanine ammonia-lyase
Ta.14230.1.S1_at	0.0121921	4.72879	26.516	4.07017	5.5823	6.87288	8.82251	10.9354	10.9538	---	Transcribed sequences
Ta.9172.1.S1_x_at	0.018942	-4.7077	-26.1312	11.8088	10.3722	9.07602	7.56544	4.83746	4.73104	---	Transcribed sequence with moderate similarity to protein sp:P13114 (A.thaliana) CHSY_ARATH Chalcone synthase
Ta.21793.1.S1_at	0.00239865	4.66063	25.2924	4.7973	5.14537	6.22361	9.03691	10.514	10.5973	---	Transcribed sequence
Ta.28.1.S1_at	0.0222555	4.63598	24.8638	7.25933	9.51603	8.75765	11.1861	14.0188	14.2361	LOC543330	glucan endo-1,3-beta-D-glucosidase
Ta.8866.2.S1_at	0.0147694	4.63363	24.8235	4.22312	6.7994	6.80409	9.27066	11.1676	11.2893	---	Transcribed sequence with weak similarity to protein ref:NP_566126.1 (A.thaliana) expressed protein (Arabidopsis thaliana)
Ta.15159.1.S1_at	0.0106586	4.63247	24.8034	6.74269	5.17173	5.45542	8.8988	11.0942	11.2742	---	Transcribed sequences
Ta.25053.1.S1_at	0.0188572	4.61654	24.5312	5.22048	6.98924	6.58448	9.07644	11.5887	11.9787	LOC542887	thaumatin-like protein
Ta.8653.1.S1_at	0.00225345	4.55771	23.5508	7.56481	5.97649	7.02641	10.4917	11.854	11.8951	---	Transcribed sequences
TaAffx.111759.3.S1_s_at	0.0272225	-4.52859	-23.0804	10.5319	7.86217	10.7194	5.8719	4.84573	4.80996	---	---
TaAffx.15327.1.S1_at	0.0217019	4.52595	23.0382	7.16019	10.0036	9.66073	11.765	14.2267	14.4107	LOC543330	Glucan endo-1,3-beta-D-glucosidase
Ta.9336.1.S1_x_at	0.00326791	4.49558	22.5581	3.63466	5.21615	5.06065	8.51697	9.39064	9.49058	---	Transcribed sequence with weak similarity to protein ref:NP_180789.1 (A.thaliana) putative uclacyanin I (Arabidopsis thaliana)
Ta.30702.1.S1_x_at	0.0329491	-4.49004	-22.4718	13.3366	10.3839	10.6152	9.01305	5.97763	5.87489	---	Transcribed sequence with moderate similarity to protein ref:NP_565786.1 (A.thaliana) photosystem II type I chlorophyll a b binding protein (Arabidopsis thaliana)
Ta.21793.1.S1_x_at	0.00452051	4.46259	22.0482	4.98764	5.16639	6.06358	8.77154	10.3383	10.4955	---	Transcribed sequence
TaAffx.81099.1.S1_at	0.0299144	4.42788	21.524	7.43307	8.07018	8.41151	10.5922	13.3272	13.2789	---	---
Ta.15163.1.S1_at	0.00497989	4.41889	21.3903	4.51778	4.03972	4.6682	7.90064	9.21278	9.36894	---	Transcribed sequence
Ta.27338.1.S1_at	0.0451811	4.40855	21.2376	7.08451	7.81826	7.86909	9.90938	12.9848	13.1033	OMT3	O-methyltransferase 3
Ta.24632.1.S1_at	0.01613	4.39785	21.0807	5.14588	6.54235	7.94339	9.46841	11.5899	11.7669	---	Transcribed sequence with weak similarity to protein ref:NP_030435.1 (A.thaliana) putative protease inhibitor (Arabidopsis thaliana)
Ta.23314.1.S1_at	0.0456178	4.32867	20.0936	7.67493	5.02231	4.89965	7.87483	11.4832	11.2248	---	Transcribed sequences
Ta.24632.1.S1_a_at	0.00955504	4.32787	20.0826	7.15704	8.071	9.0919	11.0334	13.1647	13.1055	---	Transcribed sequence with weak similarity to protein ref:NP_030435.1 (A.thaliana) putative protease inhibitor (Arabidopsis thaliana)
Ta.3249.2.S1_x_at	0.0459511	-4.26566	-19.235	13.7667	12.3276	12.3428	10.7651	7.66047	7.21461	---	Transcribed sequence with moderate similarity to protein sp:P04777 (A.thaliana) CB21_ARATH Chlorophyll A-B binding protein 165180, chloroplast precursor
Ta.8674.1.A1_at	0.0082775	4.26521	19.229	8.51461	8.92005	9.58525	12.0644	13.7972	13.9539	---	Transcribed sequence with weak similarity to protein pir:A49398 (A.thaliana) A49398 cycloartenol synthase
TaAffx.63990.1.A1_at	0.00580712	4.23842	18.8752	3.53649	3.10094	3.42087	6.75168	7.99453	8.02734	---	---
Ta.9220.1.S1_a_at	0.00175396	4.22396	18.6869	6.25484	7.52963	7.48278	10.5637	11.7693	11.6061	---	Transcribed sequence with moderate similarity to protein ref:NP_181241.1 (A.thaliana) phenylalanine ammonia lyase
TaAffx.6561.1.S1_at	0.0280219	4.16827	17.9794	3.43891	3.83352	3.46226	6.24784	8.42677	8.5649	---	---
Ta.4873.1.S1_at	0.0430928	-4.14351	-17.6734	11.8628	11.3133	11.3328	9.231	6.39069	6.45675	TaFAD7	plastid omega-3 fatty acid desaturase
TaAffx.15430.1.A1_at	0.00739316	4.1422	17.6574	4.71218	5.85721	5.8652	8.42093	10.0654	10.3749	---	---
Ta.22564.1.S1_at	0.031046	4.11765	17.3595	5.92158	7.76732	9.25587	10.2322	12.4643	12.6012	---	Transcribed sequence with weak similarity to protein ref:NP_196153.1 (A.thaliana) peroxidase (Arabidopsis thaliana)
Ta.4885.2.S1_a_at	0.0145434	-4.09732	-17.1165	10.3384	9.11274	9.01248	6.81406	4.99714	4.36041	---	Transcribed sequence with weak similarity to protein ref:NP_567210.1 (A.thaliana) expressed protein (Arabidopsis thaliana)
Ta.22615.1.S1_at	0.022473	4.05782	16.6543	9.30309	8.71121	9.8246	11.7788	14.0348	14.1988	---	Transcribed sequence with weak similarity to protein ref:NP_182079.1 (A.thaliana) putative cytochrome P450 (Arabidopsis thaliana)
Ta.22602.1.S1_a_at	0.0159612	4.05257	16.5938	2.62806	3.47334	5.2056	6.54768	8.32747	8.58957	---	Transcribed sequence with weak similarity to protein ref:NP_186791.1 (A.thaliana) feebly-like protein (Arabidopsis thaliana)
Ta.21340.1.S1_a_at	0.0257798	4.02626	16.2939	8.85198	8.49931	8.56491	11.2853	13.3924	13.3173	---	Transcribed sequence with weak similarity to protein ref:NP_179203.1 (A.thaliana) hypothetical protein (Arabidopsis thaliana)
Ta.24632.1.S1_x_at	0.0126147	3.993	15.9226	6.19381	6.94305	8.00721	9.63245	11.6648	11.8258	---	Transcribed sequence with weak similarity to protein ref:NP_030435.1 (A.thaliana) putative protease inhibitor (Arabidopsis thaliana)
Ta.11025.1.A1_at	0.0252249	3.98209	15.8026	5.26247	4.7295	5.72967	7.68669	9.74075	10.2405	---	Transcribed sequence with weak similarity to protein ref:NP_199257.1 (A.thaliana) berberine bridge enzyme-like protein (Arabidopsis thaliana)
Ta.22644.1.S1_at	0.0283747	3.93693	15.3156	2.99626	4.85888	5.78017	6.80547	9.263	9.37764	---	Transcribed sequence with weak similarity to protein ref:NP_195242.1 (A.thaliana) O-methyltransferase - like protein (Arabidopsis thaliana)
TaAffx.89610.1.S1_at	0.0023928	3.91535	15.0882	6.32843	6.74298	7.51931	9.927	11.1702	11.2396	---	---
Ta.29587.3.A1_at	0.00972351	-3.89862	-14.9142	12.2237	10.6661	10.3161	7.77278	6.81953	6.91774	LOC100682487	Chloroplast light-harvesting chlorophyll a/b binding protein
Ta.21281.1.S1_at	0.000326436	3.87836	14.7062	7.67246	7.52899	8.12069	11.2022	11.7328	12.0222	---	Transcribed sequence with weak similarity to protein ref:NP_181179.1 (A.thaliana) putative ABC transporter (Arabidopsis thaliana)
TaAffx.85866.1.S1_at	0.0441437	-3.86785	-14.5995	9.8228	8.60205	8.55358	7.09352	3.93304	4.34832	---	---
TaAffx.45277.1.S1_x_at	0.00310113	3.82763	14.1981	3.6008	5.01066	4.3755	8.16758	8.55471	7.74756	---	---
Ta.13965.1.S1_at	0.00669348	3.81754	14.0992	4.41135	4.4081	5.59371	9.72372	7.95975	8.1823	---	Transcribed sequence
Ta.8584.1.S1_at	0.0418721	3.81036	14.0292	5.20657	5.95087	5.28165	7.52923	10.0599	10.281	wgluc5	Wgluc5 protein
Ta.27726.1.S1_at	0.0421812	-3.80942	-14.0201	11.0872	9.96228	9.68651	8.36946	5.53325	5.40506	---	Transcribed sequence with weak similarity to protein ref:NP_195510.1 (A.thaliana) cinnamyl alcohol dehydrogenase -like protein, LCADa (Arabidopsis thaliana)
Ta.3979.1.S1_at	0.0347657	-3.80876	-14.0136	9.58668	9.10967	9.06842	7.00852	4.69591	4.63407	---	Transcribed sequence with moderate similarity to protein ref:NP_568670.1 (A.thaliana) carnitineacylcarnitine translocase-like protein (Arabidopsis thaliana)
Ta.21342.1.S1_x_at	0.0176738	3.80551	13.9821	8.18669	9.29203	9.04037	11.258	13.235	13.4426	Chi 3	Chitinase 3
Ta.23322.1.S1_s_at	0.0166656	3.77934	13.7307	8.09012	9.61012	9.35953	11.3499	13.5155	13.5324	---	Transcribed sequence with weak similarity to protein ref:NP_192902.1 (A.thaliana) osmotin precursor (Arabidopsis thaliana)
Ta.13567.1.S1_at	0.0118781	3.7786	13.7238	3.84529	3.9237	5.69207	7.74019	8.27688	8.7798	---	Transcribed sequence with weak similarity to protein ref:NP_179943.1 (A.thaliana) putative acetone-cyanohydrin lyase (Arabidopsis thaliana)
Ta.1700.1.S1_at	0.0202325	3.76554	13.6001	8.79369	9.9839	11.4636	12.8179	14.3856	14.3344	---	Transcribed sequence with weak similarity to protein ref:NP_030435.1 (A.thaliana) putative protease inhibitor (Arabidopsis thaliana)
Ta.13232.1.S1_at	0.0140619	-3.74302	-13.3894	12.972	11.4122	12.2644	8.51247	8.44502	8.46197	---	Transcribed sequence with weak similarity to protein ref:NP_567670.1 (A.thaliana) Expressed protein (Arabidopsis thaliana)
Ta.7843.1.S1_a_at	0.0299845	-3.72469	-13.2204	11.853	11.3966	11.7954	9.36849	7.31063	7.19178	---	Transcribed sequences
Ta.13371.2.S1_x_at	0.0218844	3.71999	13.1774	7.09485	8.61744	9.74469	10.9058	12.8726	12.8385	---	Transcribed sequence with weak similarity to protein pir:T02345 (H.sapiens) T02345 hypothetical protein KIAA0324 - human
Ta.1456.1.A1_at	0.0138531	-3.71038	-13.0899	8.64091	7.22207	6.40226	4.38069	3.67925	3.07417	---	Transcribed sequence with weak similarity to protein pir:T48934 (A.thaliana) T48934 acyl CoA reductase-protein - Arabidopsis thaliana
Ta.20776.1.S1_at	0.01359	-3.65396	-12.5879	11.2269	10.1395	9.93143	8.07708	6.09167	6.16722	---	Transcribed sequence with moderate similarity to protein ref:NP_197225.1 (A.thaliana) AAB65697.1) (Arabidopsis thaliana)
Ta.25140.1.S1_at	0.00186966	3.64121	12.4771	6.14402	7.14301	7.34096	9.90137	10.8352	10.815	---	Transcribed sequence with weak similarity to protein ref:NP_187290.1 (A.thaliana) unknown protein (Arabidopsis thaliana)
Ta.12415.1.A1_at	0.0341261	-3.6381	-12.4503	9.68411	8.3121	7.30566	6.55894	3.99003	3.83859	---	Transcribed sequence with weak similarity to protein ref:NP_197642.1 (A.thaliana) CAA68191.1) (Arabidopsis thaliana)
Ta.1426.3.S1_s_at	0.0489646	-3.60223	-12.1445	12.1418	11.8752	11.7262	10.0014	7.64743	7.28775	---	Transcribed sequence with weak similarity to protein ref:NP_563937.1 (A.thaliana) expressed protein (Arabidopsis thaliana)
Ta.14786.1.S1_at	0.00151894	3.58114	11.9682	6.06738	6.82695	6.76941	9.46198	10.4264	10.5188	---	Transcribed sequence with weak similarity to protein ref:NP_179203.1 (A.thaliana) hypothetical protein (Arabidopsis thaliana)
Ta.1426.2.S1_x_at	0.00416449	-3.57734	-11.9367	9.9922	9.71198	9.41644	6.86916	5.80374	5.71571	---	Transcribed sequence with weak similarity to protein ref:NP_563937.1 (A.thaliana) expressed protein (Arabidopsis thaliana)
Ta.7022.2.S1_at	0.0191291	3.54657	11.6848	3.35775	5.78523	4.97682	9.03413	8.32749	7.39788	---	Transcribed sequence with strong similarity to protein sp:Q9SS45 (A.thaliana) PAL4_ARATH Probable phenylalanine ammonia-lyase
Ta.21419.1.S1_x_at	0.0479784	-3.51656	-11.4443	12.0467	12.6416	12.4606	10.5547	8.0887	7.95593	---	Transcribed sequence with weak similarity to protein ref:NP_188851.1 (A.thaliana) unknown protein (Arabidopsis thaliana)
Ta.1928.1.S1_a_at	0.0457389	-3.47714	-11.1359	10.7173	8.48914	8.77078	7.72719	5.01664	4.80197	---	Transcribed sequences
Ta.18567.1.S1_at	0.00119823	3.46295	11.0269	4.3328	3.74608	4.3081	7.01308	7.80032	7.96244	---	Transcribed sequence
Ta.8447.1.S1_a_at	0.0304266	3.45172	10.9414	5.70836	6.14147	6.74017	8.15306	10.374	10.4181	---	Transcribed sequence with weak similarity to protein ref:NP_182081.1 (A.thaliana) putative cytochrome P450 (Arabidopsis thaliana)
Ta.19158.1.A1_at	0.00278786	3.44808	10.9138	4.43854	4.497	5.2056	7.51513	8.15046	8.8198	---	Transcribed sequence with weak similarity to protein ref:NP_565330.1 (A.thaliana) subtilisin-like serine protease, putative (Arabidopsis thaliana)
Ta.23219.1.A1_x_at	0.0138858	3.43712	10.8312	4.23694	5.6041	5.99305	7.85229	8.39287	9.9003	---	Transcribed sequences
Ta.10480.1.S1_a_at	0.0202639	-3.42993	-10.7774	12.7514	12.4617	13.5777	10.7466	8.45909	9.29526	LOC542947	S-like RNase
Ta.1526.1.S1_at	0.0483122	-3.42601	-10.7481	13.1829	12.2093	11.8617	10.7408	8.60021	7.63495	LTP2	lipid transfer protein precursor
TaAffx.114127.1.S1_x_at	0.00956323	-3.41549	-10.67	12.1472	10.5636	10.4386	8.35175	7.11378	7.4374	---	---
Ta.27329.1.S1_at	0.000616222	3.4145	10.6627	7.87608	7.84967	7.90863	11.0948	11.3843	11.3988	---	Clone wlm1.pk0012.h1:fis, full insert mRNA sequence
Ta.7022.2.S1_x_at	0.0293314	3.3981	10.5422	3.70046	6.35442	5.29961	9.22569	8.51579	7.80731	---	Transcribed sequence with strong similarity to protein sp:Q9SS45 (A.thaliana) PAL4_ARATH Probable phenylalanine ammonia-lyase
TaAffx.82716.1.S1_at	0.0416596	3.39236	10.5003	4.60114	6.33928	6.55167	7.45803	9.85622	10.3549	---	---
TaAffx.89415.1.S1_at	0.00671371	3.37907	10.404	6.8954	6.92905	7.34403	9.66882	10.8863	10.7506	---	---
TaAffx.7032.1.S1_at	0.00205418	3.37847	10.3997	6.21052	6.84952	7.41258	9.59484	10.3469	10.6663	---	---
TaAffx.55554.2.A1_at	0.049794	-3.3745	-10.3711	9.02655	8.12023	7.80819	6.75322	3.9553	4.12294	---	---
TaAffx.59094.1.S1_at	0.00288282	3.37248	10.3566	5.01919	5.44973	4.3689	7.55276	8.60489	8.79762	---	---
Ta.4885.1.S1_x_at	0.00965752	-3.36463	-10.3004	11.6782	10.591	10.4238	8.62683	6.95531	7.01697	---	Transcribed sequence with weak similarity to protein ref:NP_567210.1 (A.thaliana) expressed protein (Arabidopsis thaliana)
Ta.16981.1.S1_at	0.0334362	3.36021	10.2689	4.46424	6.79416	6.80433	10.0861	9.01914	9.03808	---	Transcribed sequence with weak similarity to protein ref:NP_195566.1 (A.thaliana) monooxygenase 2
Ta.11004.1.S1_at	0.0197186	3.35795	10.2529	4.65742	3.34761	3.69303	5.93752	7.70624	8.12816	---	Transcribed sequences
Ta.169.1.S1_x_at	0.0280978	3.33926	10.1209	5.41032	4.50214	4.47485	6.73417	8.60932	9.06161	glp2b	Germin-like protein
TaAffx.69760.2.S1_at	0.00181847	-3.33129	-10.0651	8.17679	7.20118	7.18658	4.80697	3.81752	3.9462	---	---
TaAffx.80911.1.S1_at	0.040182	-3.31221	-9.93289	10.0627	8.86427	8.80955	7.61012	5.10793	5.08183	---	---
Ta.13546.1.A1_at	0.0174885	3.31073	9.92268	5.93543	5.89459	5.50902	8.07138	9.59921	9.60064	---	Transcribed sequence with moderate similarity to protein ref:NP_201080.1 (A.thaliana) putative protein (Arabidopsis thaliana)
Ta.22957.1.S1_at	0.0205348	3.3048	9.88196	5.88474	5.61725	5.67427	8.025	9.41654	9.64911	---	Transcribed sequences
Ta.7022.3.S1_at	0.0418346	3.28041	9.71632	4.2958	7.13769	5.80449	9.62269	9.01829	8.43823	---	Transcribed sequence with strong similarity to protein sp:Q9SS45 (A.thaliana) PAL4_ARATH Probable phenylalanine ammonia-lyase

## Sheet: Stigg top 100 4 -vs+
Probe Id	p-Value	log(fold_change)	fold_change	ST4-R1_log2_Signal	ST4-R2_log2_Signal	ST4-R4_log2_Signal	ST4+R2_log2_Signal	ST4+R3_log2_Signal	ST4+R4_log2_Signal	Gene Symbol	Gene Title
Ta.23397.1.S1_x_at	0.0127797	2.04042	4.11364	9.84376	9.71266	9.42665	11.2332	12.2849	11.5862	---	Transcribed sequence with weak similarity to protein ref:NP_195346.1 (A.thaliana) putative glycine-rich cell wall protein (Arabidopsis thaliana)
AFFX-Ta_G-6-PDH_5_s_at	0.0339786	1.88368	3.69015	4.42646	4.36479	5.4684	5.8044	6.73111	7.37518	---	---
TaAffx.7147.1.S1_at	0.0450695	1.7876	3.45239	6.46341	6.97407	8.05647	8.1647	9.38883	9.30321	LOC543487	Phosphoglycerate mutase
TaAffx.123052.2.S1_s_at	0.0462781	1.75133	3.36668	4.1451	4.53338	5.62514	5.67257	6.99424	6.89079	---	---
TaAffx.123052.1.S1_at	0.0445987	1.72899	3.31495	5.06979	5.45902	6.57928	6.69259	7.95801	7.64445	---	---
Ta.23397.2.S1_at	0.0152268	1.67887	3.20177	5.37482	5.2198	4.83253	6.48437	7.42004	6.55935	---	Transcribed sequence with weak similarity to protein ref:NP_195346.1 (A.thaliana) putative glycine-rich cell wall protein (Arabidopsis thaliana)
Ta.9346.3.S1_x_at	0.0148496	1.64074	3.11826	6.4953	6.20996	6.15454	7.69903	8.45428	7.62872	---	Transcribed sequence with weak similarity to protein pir:S24169 (R.norvegicus) S24169 mucin - rat
Ta.23397.2.S1_x_at	0.0345822	1.58907	3.00856	8.16936	8.14387	8.06808	9.26569	10.3064	9.57643	---	Transcribed sequence with weak similarity to protein ref:NP_195346.1 (A.thaliana) putative glycine-rich cell wall protein (Arabidopsis thaliana)
TaAffx.28037.1.S1_at	0.00439283	1.58048	2.9907	6.24801	6.54708	6.92169	8.13769	7.95151	8.36903	---	---
Ta.393.1.S1_at	0.0440619	1.55646	2.94132	7.38385	7.27346	8.31584	8.39458	9.63166	9.6163	---	Transcribed sequences
TaAffx.6797.2.S1_at	0.0201767	1.47347	2.77689	7.74457	7.18145	8.20984	9.59913	9.21716	8.73998	---	---
TaAffx.52945.1.S1_at	0.0384907	1.45007	2.73222	7.40839	7.00633	7.60165	8.09174	9.29716	8.97769	---	---
TaAffx.12791.1.S1_at	0.0474631	1.4434	2.7196	5.8928	5.56897	6.88739	7.084	7.50578	8.08957	---	---
Ta.11160.1.S1_s_at	0.0145336	-1.42748	-2.68977	7.14332	7.02801	7.05902	6.00035	5.59035	5.3572	---	Transcribed sequence with moderate similarity to protein pir:T05240 (A.thaliana) T05240 pectate lyase
Ta.5650.1.S1_a_at	0.0232584	1.40956	2.65656	10.8862	10.0151	10.9039	11.4995	12.329	12.2055	---	Transcribed sequence with weak similarity to protein ref:NP_173607.1 (A.thaliana) nodulin-like protein (Arabidopsis thaliana)
Ta.5650.3.S1_x_at	0.0264383	1.40914	2.65579	9.87752	9.21417	10.2911	10.7111	11.4304	11.4688	---	Transcribed sequence with weak similarity to protein ref:NP_173607.1 (A.thaliana) nodulin-like protein (Arabidopsis thaliana)
Ta.5650.2.S1_x_at	0.0311644	1.39153	2.62357	10.4911	9.5216	10.5113	11.0539	11.887	11.7577	---	Transcribed sequence with weak similarity to protein ref:NP_173607.1 (A.thaliana) nodulin-like protein (Arabidopsis thaliana)
AFFX-Ta_G-6-PDH_M_s_at	0.0478539	1.35195	2.55256	6.77454	6.80189	7.71478	7.80828	8.48216	9.05661	---	---
Ta.9272.2.S1_a_at	0.0143683	1.33079	2.51541	6.05499	6.05493	6.45793	7.05914	7.84286	7.65823	---	Transcribed sequence with moderate similarity to protein ref:NP_198317.1 (A.thaliana) phosphatephosphoenolpyruvate translocator precursor (Arabidopsis thaliana)
TaAffx.59101.1.S1_s_at	0.0176488	1.32718	2.50912	5.24892	5.39928	6.04036	6.41163	7.11137	7.1471	gs3	glutathione synthetase
Ta.4346.2.S1_at	0.0480289	-1.32657	-2.50806	10.2963	10.9981	10.2376	9.80505	8.52784	9.21936	---	Transcribed sequence with moderate similarity to protein ref:NP_565786.1 (A.thaliana) photosystem II type I chlorophyll a b binding protein (Arabidopsis thaliana)
Ta.2892.3.S1_a_at	0.0461048	1.27739	2.424	5.46119	5.58609	6.56468	6.78894	7.16537	7.48982	---	Transcribed sequence with weak similarity to protein pir:T05075 (A.thaliana) T05075 hypothetical protein T6K21.70 - Arabidopsis thaliana
Ta.6561.1.S1_at	0.0255754	-1.2532	-2.38369	8.73592	8.45426	8.3299	7.77635	6.99536	6.98878	---	Transcribed sequence with weak similarity to protein pir:T48114 (A.thaliana) T48114 homocysteine S-methyltransferase AtHMT-2 - Arabidopsis thaliana
Ta.22403.1.S1_at	0.00477312	1.25179	2.38137	10.4731	10.0632	10.135	11.3011	11.8065	11.3191	---	Transcribed sequences
Ta.7163.3.S1_a_at	0.0454281	1.24291	2.36675	5.37922	5.59407	6.48258	6.59115	7.24269	7.35076	---	Transcribed sequence with moderate similarity to protein pir:T48225 (A.thaliana) T48225 hypothetical protein T7H20.90 - Arabidopsis thaliana
Ta.3300.1.S1_at	0.0352642	1.21681	2.32433	5.80597	5.65477	6.44112	6.64704	7.66903	7.23623	---	Transcribed sequences
Ta.574.1.S1_at	0.0161588	-1.2099	-2.31322	7.13496	7.31015	7.83883	6.40474	6.07269	6.1768	---	Transcribed sequences
Ta.5461.1.S1_x_at	0.0231935	1.19915	2.29604	5.77495	5.91554	5.99095	6.71534	7.45872	7.10483	---	Transcribed sequences
Ta.6584.2.S1_a_at	0.0327205	1.18002	2.26579	5.32886	5.68481	6.1412	6.34423	7.15568	7.19501	---	Transcribed sequence with weak similarity to protein ref:NP_177234.1 (A.thaliana) unknown protein (Arabidopsis thaliana)
Ta.304.2.S1_a_at	0.0243459	1.16842	2.24765	10.0239	10.1541	10.7518	10.995	11.6807	11.7594	ald	ald protein
TaAffx.109025.1.S1_s_at	0.0181857	1.16492	2.2422	6.13933	5.77119	6.57086	7.32824	7.60081	7.04708	---	---
Ta.4152.1.S1_at	0.0358131	-1.16492	-2.2422	8.20759	8.6915	7.68724	7.41134	6.99687	6.68337	---	Transcribed sequence
Ta.2657.1.S1_s_at	0.0485516	1.16006	2.23467	7.79594	7.52552	8.53893	8.55397	9.37584	9.41076	---	Clone wlmk8.pk0004.f6:fis, full insert mRNA sequence
TaAffx.112635.1.S1_at	0.0394016	1.15647	2.22911	5.30234	5.57819	6.10983	6.83288	6.80768	6.81921	---	---
TaAffx.79142.1.S1_at	0.00953532	1.15292	2.22364	5.30595	5.51715	5.9089	6.57001	6.9083	6.71246	---	---
Ta.6605.2.S1_x_at	0.041452	1.12072	2.17456	4.60852	4.6108	5.1122	5.32246	6.08651	6.28472	---	Transcribed sequence with moderate similarity to protein ref:NP_198095.1 (A.thaliana) signal peptidase (Arabidopsis thaliana)
Ta.27457.4.S1_x_at	0.0125092	1.10374	2.14911	11.6476	11.5695	11.9083	12.4418	12.9793	13.0155	---	Transcribed sequence with weak similarity to protein ref:NP_179284.1 (A.thaliana) putative ubiquitin-conjugating enzyme (Arabidopsis thaliana)
Ta.24639.1.S1_a_at	0.0193877	1.10275	2.14764	8.01792	7.56179	7.3443	9.16814	8.55602	8.50811	---	Transcribed sequences
Ta.12135.1.A1_at	0.026639	-1.09712	-2.13927	9.10825	8.62542	8.80914	8.17457	7.74654	7.33034	---	Transcribed sequence with weak similarity to protein ref:NP_194974.1 (A.thaliana) putative protein (Arabidopsis thaliana)
Ta.5314.3.S1_a_at	0.0267354	1.09057	2.12959	4.75147	5.0808	5.5969	5.91002	6.49227	6.2986	---	Transcribed sequence with moderate similarity to protein sp:P46643 (A.thaliana) AAT1_ARATH Aspartate aminotransferase, mitochondrial precursor
TaAffx.6196.2.S1_s_at	0.0479909	1.08487	2.12118	11.1329	11.3215	12.1121	12.2761	12.8062	12.7387	---	---
Ta.28749.3.S1_a_at	0.034281	1.08343	2.11907	9.386	9.44044	10.1589	10.2747	10.9675	10.9934	---	Transcribed sequence with strong similarity to protein ref:NP_181989.1 (A.thaliana) putative small GTP-binding protein (Arabidopsis thaliana)
TaAffx.109140.1.S1_s_at	0.0430622	1.07807	2.11121	6.9518	6.97381	7.80844	8.0398	8.47152	8.45695	---	---
Ta.3647.1.S1_at	0.0393719	1.07694	2.10955	9.31891	8.44854	8.52457	9.69875	10.1915	9.63258	---	Transcribed sequences
Ta.4848.2.S1_at	0.0342209	1.07047	2.10012	5.55238	5.51513	6.24865	6.41127	6.87296	7.24335	---	Transcribed sequence with moderate similarity to protein ref:NP_568662.1 (A.thaliana) putative protein (Arabidopsis thaliana)
TaAffx.122218.1.S1_s_at	0.00120961	1.06213	2.08801	8.5527	8.85541	8.82113	9.86516	9.89486	9.6556	---	---
TaAffx.106271.1.S1_x_at	0.0496199	1.06008	2.08505	6.422	6.94149	7.43252	7.77421	7.95125	8.2508	---	---
Ta.6942.2.S1_at	0.0362477	1.03465	2.04861	4.41454	4.60142	5.02171	5.20179	5.89731	6.04251	---	Transcribed sequence with moderate similarity to protein ref:NP_175645.1 (A.thaliana) coatomer complex subunit, putative (Arabidopsis thaliana)
Ta.9557.2.S1_a_at	0.0287486	1.03129	2.04385	5.92734	6.52829	6.63826	7.37133	7.56824	7.24818	---	Transcribed sequence with moderate similarity to protein ref:NP_173080.1 (A.thaliana) putative glyceraldehyde-3-phosphate dehydrogenase (Arabidopsis thaliana)
TaAffx.82975.1.S1_x_at	0.0493523	1.01959	2.02734	4.67299	4.95733	5.57961	5.93179	6.07132	6.26559	---	---
TaAffx.79142.1.S1_x_at	0.0257087	1.01893	2.02641	6.28437	6.49653	7.02376	7.3887	7.73975	7.73299	---	---
Ta.2207.2.S1_a_at	0.0359879	1.00248	2.00344	7.30484	7.32415	8.05842	8.29485	8.75609	8.6439	---	Transcribed sequence with moderate similarity to protein ref:NP_196197.1 (A.thaliana) O24412) (Arabidopsis thaliana)

## Sheet: Stigg top 100 8 -vs+
Probe Id	p-Value	log(fold_change)	fold_change	ST8-R2_log2_Signal	ST8-R3_log2_Signal	ST8-R4_log2_Signal	ST8+R1_log2_Signal	ST8+R2_log2_Signal	ST8+R3_log2_Signal	Gene Symbol	Gene Title
Ta.23336.1.S1_at	0.0189731	6.72216	105.578	4.23122	4.39895	4.2727	10.2919	9.87863	12.8988	---	Transcribed sequence with moderate similarity to protein pir:T47578 (A.thaliana) T47578 hypothetical protein F24B22.150 - Arabidopsis thaliana
Ta.13255.1.S1_at	0.00113508	-5.53869	-46.4849	9.54922	10.9612	9.49182	5.15276	4.07728	4.15617	LOC542888	Dehydrin WZY1-1
TaAffx.128555.1.S1_at	0.000231269	-5.43498	-43.2604	11.1671	11.7989	11.1739	6.52173	5.78357	5.52961	rab 15B	Rab protein
Ta.28273.1.S1_x_at	4.0363e-05	-5.41378	-42.6296	12.1661	12.2053	11.8077	6.31858	6.94223	6.67687	---	Transcribed sequence with moderate similarity to protein sp:Q9M095 (A.thaliana) RC23_ARATH Hypothetical protein At4g30650
TaAffx.4181.1.S1_at	0.0306077	4.98229	31.6096	3.78549	3.92663	3.65531	8.25084	7.53153	10.5319	---	---
Ta.9430.1.S1_at	0.00302966	-4.98193	-31.6018	11.9994	11.5127	10.3415	5.89664	6.25808	6.7531	---	Transcribed sequence with weak similarity to protein ref:NP_563772.1 (A.thaliana) lipase, putative (Arabidopsis thaliana)
Ta.12477.1.S1_at	0.000698003	-4.97999	-31.5593	8.66101	9.2028	8.8231	4.52194	3.53695	3.68804	---	Transcribed sequence with weak similarity to protein pir:S47137 (A.thaliana) S47137 homeotic protein Athb-7 - Arabidopsis thaliana
Ta.13232.2.S1_at	0.00113511	-4.97355	-31.4187	11.0729	11.6381	10.6964	5.33769	6.48083	6.66827	---	Transcribed sequence with weak similarity to protein ref:NP_567670.1 (A.thaliana) Expressed protein (Arabidopsis thaliana)
TaAffx.4356.1.S1_at	0.00146072	4.77	27.2843	3.26854	3.43951	2.82304	7.50397	7.66553	8.67159	---	---
Ta.7091.1.S1_at	0.000136102	-4.69255	-25.8582	13.0004	13.2525	12.583	8.58441	8.38084	7.793	LOC542823	pyrroline-5-carboxylate synthetase
Ta.23314.1.S1_at	0.0421489	4.66287	25.3317	4.77308	4.68781	4.77561	8.31696	8.52308	11.3851	---	Transcribed sequences
Ta.26049.1.S1_a_at	0.00207719	-4.63105	-24.7791	9.69441	10.8761	9.82474	5.70748	5.16444	5.63019	---	Clone wkm1c.pk005.f4:fis, full insert mRNA sequence
Ta.2638.1.S1_at	0.012969	-4.61158	-24.447	9.073	11.7063	10.2399	6.00019	4.97385	6.21042	rab 15B	Rab protein
Ta.5385.1.S1_at	0.0304667	4.611	24.4371	7.02509	4.13973	7.07768	8.6649	11.7799	11.6307	POX2	peroxidase
TaAffx.104595.2.S1_at	0.0403205	4.53473	23.1787	4.19042	4.30162	4.23644	7.73876	7.93791	10.656	---	---
Ta.16038.1.S1_at	6.03422e-05	-4.41545	-21.3395	9.78779	9.58057	9.58202	5.45886	5.02177	5.22339	---	Transcribed sequence with weak similarity to protein pir:T05517 (A.thaliana) T05517 abscisic acid-induced protein homolog F13M23.100 - Arabidopsis thaliana
Ta.22693.2.A1_at	0.0491941	4.38658	20.9167	7.86314	6.2543	9.81593	13.6135	13.4587	10.0209	---	Transcribed sequence with weak similarity to protein ref:NP_172633.1 (A.thaliana) putative obtusifoliol 14-alpha demethylase (Arabidopsis thaliana)
Ta.5913.1.S1_at	3.18943e-05	-4.36701	-20.6349	11.389	11.208	10.8886	6.82181	6.52118	7.04152	---	Transcribed sequence with weak similarity to protein ref:NP_188188.1 (A.thaliana) LEA76 homologue type2 (Arabidopsis thaliana)
Ta.10658.1.S1_at	0.000104786	-4.3139	-19.889	8.29198	8.75257	8.9615	4.65901	3.97952	4.42583	---	Transcribed sequence with weak similarity to protein ref:NP_568038.1 (A.thaliana) putative protein (Arabidopsis thaliana)
TaAffx.55601.1.S1_at	0.0430913	4.2969	19.6561	5.33892	5.27648	7.7577	11.2408	11.8612	8.1618	---	---
Ta.24294.1.A1_at	0.00110006	-4.29688	-19.6558	9.12721	9.56788	8.72605	5.02605	4.78764	4.7168	---	Transcribed sequence
Ta.3145.1.S1_at	0.000271416	-4.29261	-19.5977	10.455	10.0292	10.4755	6.4843	5.82837	5.76919	---	Transcribed sequences
Ta.21082.2.S1_s_at	0.00122815	4.07136	16.8113	7.63531	6.75246	7.24122	11.6411	11.6401	10.5619	---	Transcribed sequence with weak similarity to protein ref:NP_565887.1 (A.thaliana) expressed protein (Arabidopsis thaliana)
TaAffx.111759.3.S1_s_at	0.00200544	-4.06777	-16.7696	10.4362	10.2533	9.0893	5.18149	6.03574	6.3582	---	---
Ta.22693.1.S1_at	0.0487358	4.01153	16.1283	4.85863	4.00073	6.96752	10.5082	10.2517	7.10161	---	Transcribed sequence with weak similarity to protein ref:NP_172633.1 (A.thaliana) putative obtusifoliol 14-alpha demethylase (Arabidopsis thaliana)
Ta.15028.1.S1_at	0.0392303	3.96058	15.5687	4.57318	3.5484	6.98201	9.22155	9.89851	7.86527	---	Transcribed sequence with weak similarity to protein ref:NP_181156.1 (A.thaliana) unknown protein (Arabidopsis thaliana)
Ta.21082.2.S1_at	0.00244276	3.94502	15.4017	7.69044	7.00219	7.43069	11.6633	11.7242	10.5709	---	Transcribed sequence with weak similarity to protein ref:NP_565887.1 (A.thaliana) expressed protein (Arabidopsis thaliana)
Ta.23260.1.S1_at	0.0241707	3.88744	14.7991	4.70698	4.90204	4.67216	7.9504	8.0848	9.9083	---	Transcribed sequences
Ta.22564.2.S1_a_at	0.0419426	3.87204	14.642	4.53624	3.77641	3.88578	8.3892	6.21056	9.21478	LOC543287	Peroxidase
TaAffx.34778.1.S1_at	0.00529267	-3.86733	-14.5943	8.85905	9.41615	9.09408	4.79719	4.89559	6.07451	---	---
TaAffx.50141.3.S1_s_at	0.0345488	3.85722	14.4924	3.28776	3.07918	3.30613	6.29776	6.36994	8.57704	---	---
Ta.28369.1.S1_at	0.000234875	-3.82419	-14.1644	10.7228	10.1853	10.8255	6.82858	6.50335	6.92909	---	Transcribed sequence with moderate similarity to protein sp:Q9M095 (A.thaliana) RC23_ARATH Hypothetical protein At4g30650
Ta.12348.1.A1_at	0.000137802	-3.70105	-13.0055	10.7262	11.2972	10.7497	7.49939	6.98546	7.18505	---	Transcribed sequence with weak similarity to protein ref:NP_177421.1 (A.thaliana) protein phosphatase 2C
Ta.9516.2.S1_at	0.00329131	-3.69888	-12.986	10.8725	11.1323	11.1042	7.89774	7.03686	7.07766	---	Transcribed sequence with weak similarity to protein pir:T04011 (A.thaliana) T04011 hypothetical protein T5L19.200 - Arabidopsis thaliana
Ta.13070.1.S1_at	0.00444532	-3.67827	-12.8018	10.9576	12.4384	11.672	7.66361	8.44237	7.92724	LOC780599	Non-specific lipid transfer protein 1 precursor
Ta.22564.1.S1_at	0.0416772	3.62448	12.3332	5.32646	4.52315	4.25511	8.70499	6.64288	9.63028	---	Transcribed sequence with weak similarity to protein ref:NP_196153.1 (A.thaliana) peroxidase (Arabidopsis thaliana)
Ta.10859.1.A1_at	2.43712e-05	-3.62149	-12.3077	9.76436	9.43538	9.42946	5.89751	6.0751	5.79212	---	Transcribed sequence with weak similarity to protein ref:NP_195281.1 (A.thaliana) hypothetical protein (Arabidopsis thaliana)
TaAffx.81099.1.S1_at	0.0311225	3.6122	12.2287	7.93287	6.86453	9.43156	11.8493	11.9758	11.2405	---	---
Ta.23279.1.S1_at	0.0189212	3.58501	12.0004	4.06098	4.82785	4.37491	7.60152	7.19725	9.21999	---	Transcribed sequences
Ta.28951.1.S1_at	0.0053656	-3.56963	-11.8731	10.3386	10.2117	9.76979	7.17503	6.63312	5.80307	---	Transcribed sequences
Ta.13232.1.S1_at	0.0138168	-3.55556	-11.7579	13.3587	13.4879	13.0593	8.77226	10.1702	10.2968	---	Transcribed sequence with weak similarity to protein ref:NP_567670.1 (A.thaliana) Expressed protein (Arabidopsis thaliana)
Ta.24199.1.S1_a_at	0.00588308	3.54974	11.7106	4.13001	4.05788	5.42413	8.59129	8.55672	7.11323	---	Transcribed sequence with moderate similarity to protein ref:NP_187988.1 (A.thaliana) galactosidase, putative (Arabidopsis thaliana)
Ta.24715.1.S1_at	0.0308872	3.52116	11.4808	7.14573	4.69772	7.09348	9.79154	8.64634	11.0625	---	T.aestivum pox3 gene
Ta.8653.1.S1_at	0.0337404	3.50724	11.3706	9.0803	6.77639	9.24118	12.624	12.6529	10.3427	---	Transcribed sequences
Ta.8674.1.A1_at	0.024766	3.48372	11.1868	8.62853	7.50149	9.91132	12.4829	12.413	11.5967	---	Transcribed sequence with weak similarity to protein pir:A49398 (A.thaliana) A49398 cycloartenol synthase
Ta.1973.1.S1_at	0.0299529	-3.48241	-11.1766	14.1531	14.2541	14.108	10.0624	10.072	11.9335	---	Transcribed sequence with weak similarity to protein ref:NP_189435.1 (A.thaliana) hypothetical protein (Arabidopsis thaliana)
Ta.82.1.S1_at	0.027286	3.39454	10.5162	7.2268	5.54958	7.31447	10.1292	8.74245	11.4028	LOC543287	peroxidase
Ta.1183.1.S1_at	0.000755854	-3.36575	-10.3084	9.45452	9.81989	9.35688	6.21392	6.56626	5.75387	LOC100127082	cinnamoyl-CoA reductase
Ta.16981.1.S1_at	0.0285814	3.35209	10.2112	6.18558	4.40514	6.22136	9.27001	10.0978	7.50057	---	Transcribed sequence with weak similarity to protein ref:NP_195566.1 (A.thaliana) monooxygenase 2
Ta.9107.2.S1_at	0.00345935	-3.34765	-10.1799	10.6473	11.0708	9.97732	6.99883	7.17949	7.47413	---	Transcribed sequence with weak similarity to protein pir:JT0755 (A.thaliana) JT0755 ethylene-forming enzyme - Arabidopsis thaliana
Ta.22644.1.S1_at	0.0119118	3.33216	10.0712	3.18831	2.96771	4.7187	7.53297	6.83867	6.49955	---	Transcribed sequence with weak similarity to protein ref:NP_195242.1 (A.thaliana) O-methyltransferase - like protein (Arabidopsis thaliana)
Ta.25140.1.S1_at	0.0327306	3.32254	10.0042	7.32989	6.45915	9.07012	11.6933	11.5655	9.56799	---	Transcribed sequence with weak similarity to protein ref:NP_187290.1 (A.thaliana) unknown protein (Arabidopsis thaliana)
Ta.9107.2.S1_a_at	0.00717931	-3.32091	-9.99297	11.4214	12.054	10.7353	7.8482	8.08157	8.31821	---	Transcribed sequence with weak similarity to protein pir:JT0755 (A.thaliana) JT0755 ethylene-forming enzyme - Arabidopsis thaliana
Ta.22564.2.S1_x_at	0.0311036	3.30848	9.90724	4.8758	3.48607	3.90131	7.71787	5.9324	8.53836	LOC543287	Peroxidase
TaAffx.113333.2.S1_at	0.0170462	3.29269	9.79938	7.51846	6.90893	8.58575	11.1942	10.8041	10.8929	---	---
TaAffx.100446.1.S1_at	0.0063703	-3.27805	-9.70046	8.75414	9.88703	8.37352	5.24316	5.72181	6.21556	---	---
TaAffx.40031.1.S1_at	0.00083889	-3.27203	-9.66007	8.33067	8.17602	7.5323	4.47238	5.00784	4.74267	---	---
Ta.9220.1.S1_a_at	0.025003	3.24806	9.50089	6.53561	5.34649	6.72163	10.3117	9.99529	8.04095	---	Transcribed sequence with moderate similarity to protein ref:NP_181241.1 (A.thaliana) phenylalanine ammonia lyase
Ta.22615.1.S1_at	0.0339581	3.23847	9.43795	8.96655	7.59952	10.0825	12.4859	12.2543	11.6238	---	Transcribed sequence with weak similarity to protein ref:NP_182079.1 (A.thaliana) putative cytochrome P450 (Arabidopsis thaliana)
TaAffx.129720.2.S1_at	0.000780688	-3.21441	-9.28183	10.9426	11.2613	10.6814	7.6195	7.40114	8.2214	---	---
TaAffx.37661.1.A1_at	0.00725619	-3.18788	-9.11269	11.7051	11.7927	11.3114	7.73815	8.45076	9.05665	---	---
Ta.27314.1.S1_at	0.0156833	3.18579	9.0995	6.21087	5.26058	6.16535	8.60831	8.37737	10.2085	---	Clone wlm96.pk042.k21:fis, full insert mRNA sequence
TaAffx.130061.1.S1_at	0.000381168	-3.17534	-9.03382	9.98679	10.4276	9.70159	6.56354	6.84006	7.18636	---	---
TaAffx.76007.1.S1_at	0.000232164	-3.15331	-8.89697	10.1893	10.1067	9.6002	7.12494	6.64228	6.66909	---	---
Ta.21281.1.S1_at	0.0116139	3.11789	8.68117	8.26059	6.8561	8.59822	11.5734	11.3346	10.1607	---	Transcribed sequence with weak similarity to protein ref:NP_181179.1 (A.thaliana) putative ABC transporter (Arabidopsis thaliana)
TaAffx.32199.1.S1_at	0.000317366	-3.1092	-8.62906	10.9089	10.981	10.5043	7.51767	7.47419	8.07479	---	---
TaAffx.7032.1.S1_at	0.0089426	3.09605	8.55074	6.82022	5.78179	6.98282	10.1151	10.1189	8.63903	---	---
Ta.9336.1.S1_x_at	0.013081	3.08357	8.47708	4.61956	3.3515	5.14092	8.31103	7.42755	6.6241	---	Transcribed sequence with weak similarity to protein ref:NP_180789.1 (A.thaliana) putative uclacyanin I (Arabidopsis thaliana)
Ta.10381.1.S1_at	0.00893223	3.0744	8.42336	5.81968	5.50702	6.81826	9.78074	9.41578	8.17163	---	Transcribed sequences
Ta.26201.1.S1_at	0.00295381	-3.06902	-8.39203	10.1919	10.3467	10.2978	7.45701	7.36072	6.81164	---	Transcribed sequence with weak similarity to protein ref:NP_177421.1 (A.thaliana) protein phosphatase 2C
TaAffx.29865.1.S1_at	0.00493584	3.06785	8.38521	6.15889	5.23427	6.56031	9.1264	9.43202	8.59859	---	---
Ta.14786.1.S1_at	0.00067097	3.06296	8.35685	5.49484	5.72179	6.28986	9.126	8.50625	9.06312	---	Transcribed sequence with weak similarity to protein ref:NP_179203.1 (A.thaliana) hypothetical protein (Arabidopsis thaliana)
Ta.7830.1.S1_at	0.0354421	-3.0559	-8.31608	11.9476	11.2964	9.83533	8.06342	7.73689	8.11132	---	Transcribed sequence with weak similarity to protein ref:NP_175900.1 (A.thaliana) lipoxygenase, putative (Arabidopsis thaliana)
Ta.24934.3.S1_at	0.0409771	3.05064	8.28579	8.28572	6.72354	9.05474	11.1612	11.2922	10.7625	---	Transcribed sequence with weak similarity to protein ref:NP_567514.1 (A.thaliana) gibberellin oxidase-like protein (Arabidopsis thaliana)
Ta.27455.1.S1_at	0.000755566	3.04676	8.26356	4.75728	4.53596	5.26487	7.58011	8.37304	7.74525	---	Clone wre1n.pk0101.h1:fis, full insert mRNA sequence
Ta.27329.1.S1_at	0.00674256	3.02683	8.15019	7.81396	6.96286	8.49022	11.1022	11.1769	10.0684	---	Clone wlm1.pk0012.h1:fis, full insert mRNA sequence
Ta.14301.1.S1_at	7.16012e-06	-3.0265	-8.14832	11.9695	12.2053	12.0365	9.16837	9.04259	8.92088	---	Transcribed sequence with weak similarity to protein ref:NP_193893.1 (A.thaliana) putative protein (Arabidopsis thaliana)
Ta.7843.3.S1_x_at	0.0096425	-3.01123	-8.06252	12.0944	12.3673	12.0075	8.63877	8.94174	9.85492	---	Transcribed sequences
Ta.26051.1.A1_at	0.0430185	-3.00722	-8.04016	9.50283	8.37191	8.78342	5.034	5.19353	7.40896	---	Transcribed sequence with weak similarity to protein ref:NP_173643.1 (A.thaliana) hypothetical protein (Arabidopsis thaliana)
Ta.20519.1.S1_at	0.0499744	3.00587	8.03264	3.45455	3.09293	3.65914	6.54305	7.62103	5.06016	---	Transcribed sequence with weak similarity to protein pir:T51717 (A.thaliana) T51717 extensin-like protein (imported) - Arabidopsis thaliana
Ta.5945.1.S1_at	9.99472e-05	-3.00038	-8.00213	10.3788	10.6488	10.2107	7.24396	7.53991	7.45331	---	Transcribed sequence with weak similarity to protein ref:NP_188487.1 (A.thaliana) hypothetical protein (Arabidopsis thaliana)
TaAffx.53376.1.S1_at	0.00767727	2.98235	7.90274	7.03143	5.68996	6.39196	9.45318	9.01711	9.59012	---	---
Ta.20591.2.S1_a_at	0.00580146	-2.96603	-7.81385	8.46255	9.03676	9.15723	6.28069	6.32654	5.15121	---	Transcribed sequence with weak similarity to protein ref:NP_178388.1 (A.thaliana) putative basic blue protein
Ta.14836.1.A1_at	0.0130867	2.96459	7.80604	6.34349	4.78209	5.95209	8.75011	8.26366	8.95767	---	Transcribed sequences
TaAffx.132325.1.A1_at	4.7188e-05	-2.96255	-7.79499	8.85455	8.49276	8.67821	5.85237	5.59997	5.68554	---	---
Ta.28917.1.S1_x_at	0.00244437	2.94981	7.72649	4.38624	3.40817	4.34553	7.00621	7.39315	6.59002	---	Transcribed sequence with weak similarity to protein ref:NP_188851.1 (A.thaliana) unknown protein (Arabidopsis thaliana)
TaAffx.130061.1.S1_x_at	0.000569044	-2.94538	-7.70277	10.4069	10.7825	10.0361	7.21483	7.31915	7.85538	---	---
Ta.9107.1.S1_x_at	0.00137341	-2.92959	-7.61894	11.6187	12.0058	11.0999	8.35625	8.6108	8.96857	---	Transcribed sequence with weak similarity to protein pir:JT0755 (A.thaliana) JT0755 ethylene-forming enzyme - Arabidopsis thaliana
Ta.9389.1.S1_at	0.0153225	-2.90498	-7.49009	8.32494	9.88136	8.4635	6.40384	5.93982	5.61119	LOC100682462	Salt tolerant correlative protein
Ta.17960.1.S1_at	0.0405885	-2.89999	-7.46421	10.1585	10.7091	10.5218	6.91094	6.90701	8.87153	---	Transcribed sequence with weak similarity to protein ref:NP_195242.1 (A.thaliana) O-methyltransferase - like protein (Arabidopsis thaliana)
Ta.11004.1.S1_at	0.0215466	2.89847	7.45635	3.8518	3.52195	3.46955	6.93934	7.0517	5.54767	---	Transcribed sequences
Ta.20591.1.S1_a_at	0.00224893	-2.89691	-7.44829	8.44027	8.82322	8.91133	6.17285	6.01216	5.29908	---	Transcribed sequence with weak similarity to protein ref:NP_178388.1 (A.thaliana) putative basic blue protein
Ta.9389.1.S1_x_at	0.0122415	-2.89604	-7.44379	8.42319	9.7064	8.2279	6.30529	5.52853	5.83556	LOC100682462	Salt tolerant correlative protein
Ta.13183.1.S1_x_at	0.0216632	-2.89524	-7.43968	11.7724	12.036	12.5281	10.0315	9.44019	8.17905	Wcor18	Cold regulated protein
Ta.12517.1.S1_at	0.00518669	2.88484	7.38622	8.02535	7.4407	8.78577	11.1961	11.305	10.4053	---	Transcribed sequence with weak similarity to protein ref:NP_188627.1 (A.thaliana) monosaccharide transport protein, STP4 (Arabidopsis thaliana)
Ta.10909.1.S1_x_at	0.00324508	-2.87985	-7.36072	11.8997	11.7801	11.7715	9.21943	9.02521	8.56716	---	Transcribed sequence with weak similarity to protein pir:T06752 (A.thaliana) T06752 carboxy-terminal proteinase homolog F15B8.130 - Arabidopsis thaliana
Ta.7843.1.S1_a_at	0.011846	-2.86575	-7.28915	13.6992	13.854	13.6673	10.4015	10.6913	11.5304	---	Transcribed sequences
TaAffx.98744.1.S1_at	0.0305691	2.86273	7.27389	5.52441	5.39611	7.2893	9.45671	9.65164	7.68965	---	---
Ta.22764.1.S1_x_at	0.0125394	-2.82308	-7.07672	11.4766	11.249	10.7857	8.08849	7.73819	9.21537	---	Transcribed sequence with moderate similarity to protein sp:Q9M095 (A.thaliana) RC23_ARATH Hypothetical protein At4g30650
Ta.8262.1.S1_at	0.0043876	2.81818	7.05272	7.07908	6.32969	7.03312	9.71339	9.48942	9.69362	---	Transcribed sequence with weak similarity to protein sp:Q9LIP6 (A.thaliana) C72V_ARATH Cytochrome P450 71B34

## Sheet: Stigg top 100 12 -vs+
Probe Id	p-Value	log(fold_change)	fold_change	ST12-R1_log2_Signal	ST12-R2_log2_Signal	ST12-R3_log2_Signal	ST12+R1_log2_Signal	ST12+R3_log2_Signal	ST12+R5_log2_Signal	Gene Symbol	Gene Title
Ta.13337.1.S1_at	0.00267466	7.63553	198.85	6.88585	5.42339	5.41529	13.316	13.6006	13.7146	---	Transcribed sequence with weak similarity to protein ref:NP_200562.1 (A.thaliana) xyloglucan endotransglycosylase (Arabidopsis thaliana)
Ta.28289.1.S1_a_at	0.0258576	7.54402	186.627	8.83402	4.9296	5.22076	13.6546	13.9556	14.0062	---	Transcribed sequences
Ta.13337.2.S1_x_at	7.96178e-06	7.24741	151.945	5.35451	5.80936	5.2808	12.4408	12.6909	13.0552	---	Transcribed sequence with weak similarity to protein ref:NP_200562.1 (A.thaliana) xyloglucan endotransglycosylase (Arabidopsis thaliana)
Ta.5610.1.S1_at	0.000475599	7.09084	136.319	6.19172	5.98312	5.89895	12.9968	13.611	12.7386	LOC543085	hemoglobin Hb1
Ta.22693.2.A1_at	0.0120254	7.09025	136.263	8.01027	4.92414	5.02695	12.5336	13.774	12.9245	---	Transcribed sequence with weak similarity to protein ref:NP_172633.1 (A.thaliana) putative obtusifoliol 14-alpha demethylase (Arabidopsis thaliana)
TaAffx.98084.1.A1_at	2.1035e-05	7.04239	131.817	5.50121	5.04122	4.79571	11.7268	12.4654	12.2731	---	---
Ta.23336.1.S1_at	0.00472797	6.85353	115.642	4.0246	3.70319	3.46492	9.63371	11.6704	10.4492	---	Transcribed sequence with moderate similarity to protein pir:T47578 (A.thaliana) T47578 hypothetical protein F24B22.150 - Arabidopsis thaliana
TaAffx.94339.1.S1_at	0.00281306	6.74426	107.207	6.27602	6.17775	6.35719	12.8245	12.4637	13.7556	---	---
TaAffx.132498.1.S1_at	0.0429798	6.72389	105.704	8.71143	5.13708	3.76335	12.2558	12.6346	12.8932	---	---
Ta.13337.2.S1_at	0.000265044	6.71133	104.788	6.57076	6.83336	6.38762	12.8787	13.237	13.8101	---	Transcribed sequence with weak similarity to protein ref:NP_200562.1 (A.thaliana) xyloglucan endotransglycosylase (Arabidopsis thaliana)
Ta.28289.1.S1_x_at	0.0112075	6.46989	88.6402	8.85421	6.77514	6.50272	13.6813	13.7689	14.0916	---	Transcribed sequences
Ta.9492.1.S1_at	6.86904e-05	6.39535	84.177	5.03184	4.12368	4.56018	10.5677	11.1842	11.1498	---	Transcribed sequence with weak similarity to protein ref:NP_566159.1 (A.thaliana) expressed protein (Arabidopsis thaliana)
TaAffx.112045.1.S1_x_at	0.00449354	6.30311	78.9633	4.19078	4.59384	4.05102	9.9349	11.6733	10.1367	---	---
Ta.16802.1.A1_at	0.0326284	6.28825	78.1541	9.34204	5.73939	5.96148	13.2503	13.3365	13.3209	---	Transcribed sequence with weak similarity to protein pir:T04971 (A.thaliana) T04971 hypothetical protein T16L1.30 - Arabidopsis thaliana
Ta.12225.2.S1_at	7.36584e-05	6.25588	76.4201	6.25085	5.89259	5.90892	12.2712	12.3484	12.2003	---	Transcribed sequence with weak similarity to protein ref:NP_189093.1 (A.thaliana) ethylene-responsive transcriptional coactivator, putative (Arabidopsis thaliana)
Ta.15028.1.S1_at	0.00301915	6.24626	75.9122	5.26624	3.85611	3.58693	10.8615	10.3903	10.1963	---	Transcribed sequence with weak similarity to protein ref:NP_181156.1 (A.thaliana) unknown protein (Arabidopsis thaliana)
Ta.25140.1.S1_at	0.000468012	6.22004	74.5452	6.80207	5.3449	6.17713	11.9305	12.9325	12.1212	---	Transcribed sequence with weak similarity to protein ref:NP_187290.1 (A.thaliana) unknown protein (Arabidopsis thaliana)
Ta.11025.1.A1_at	0.000192576	6.19132	73.0755	6.0209	5.18407	4.88363	10.9222	11.9735	11.7668	---	Transcribed sequence with weak similarity to protein ref:NP_199257.1 (A.thaliana) berberine bridge enzyme-like protein (Arabidopsis thaliana)
Ta.3545.1.S1_at	0.0022291	6.05008	66.2605	5.4205	5.23816	5.36669	10.9313	11.2352	12.0091	---	Transcribed sequences
TaAffx.108909.1.S1_at	0.0286504	6.00377	64.1676	7.86469	4.27286	3.87468	10.4778	11.3061	12.2396	---	---
Ta.23989.1.A1_at	0.00415936	6.0017	64.0755	4.32019	4.96668	3.8956	9.6491	9.85567	11.6828	---	Transcribed sequence
TaAffx.79139.1.S1_at	0.0112327	5.98081	63.1543	5.06123	5.54805	5.22691	10.2879	10.8548	12.636	---	---
Ta.12887.1.S1_at	8.06582e-05	5.85103	57.7211	5.40433	5.78308	5.40814	11.1772	11.1738	11.7977	---	Transcribed sequence with weak similarity to protein ref:NP_172059.1 (A.thaliana) putative indole-3-acetate beta-glucosyltransferase (Arabidopsis thaliana)
TaAffx.27822.1.S1_at	0.0135772	5.8375	57.1826	8.44681	5.53025	7.10692	12.5244	13.3989	12.6732	---	---
Ta.1177.1.S1_at	0.000715943	5.81007	56.1056	6.45716	6.35569	6.56315	11.8335	12.5311	12.4416	---	Transcribed sequence with weak similarity to protein pir:T48509 (A.thaliana) T48509 hypothetical protein F15N18.90 - Arabidopsis thaliana
Ta.7458.1.S1_at	0.0162459	5.76523	54.3886	5.25119	5.15231	5.42122	10.2931	10.262	12.5653	---	Transcribed sequence with weak similarity to protein ref:NP_565836.1 (A.thaliana) ubiquitin extension protein
Ta.18648.1.S1_at	0.000462635	5.73333	53.1992	7.28275	6.52573	5.93952	11.5538	12.6527	12.7415	---	Transcribed sequences
TaAffx.55601.1.S1_at	0.00820755	5.72143	52.7622	5.228	4.51633	5.22249	9.46908	10.8309	11.8311	---	---
Ta.16981.1.S1_at	0.00254524	5.69089	51.6569	5.88024	4.57402	4.38772	10.2877	10.9639	10.6631	---	Transcribed sequence with weak similarity to protein ref:NP_195566.1 (A.thaliana) monooxygenase 2
Ta.22602.1.S1_a_at	0.00218722	5.68799	51.5531	3.65176	3.30927	3.05652	8.41202	9.85881	8.81068	---	Transcribed sequence with weak similarity to protein ref:NP_186791.1 (A.thaliana) feebly-like protein (Arabidopsis thaliana)
Ta.27259.1.S1_at	0.000820007	5.67878	51.2251	6.40991	6.9795	6.52169	12.3252	12.345	12.2773	---	Clone wre1n.pk173.d1:fis, full insert mRNA sequence
TaAffx.112045.1.S1_at	0.0044376	5.67454	51.0747	3.45541	3.56794	3.10031	8.55732	10.0227	8.5673	---	---
Ta.21052.1.S1_x_at	0.00172348	5.63317	49.631	6.0755	4.28594	4.56018	9.65033	10.8777	11.2931	---	Transcribed sequences
Ta.20434.1.S1_at	0.00851618	5.58636	48.0465	7.71515	5.65394	5.79675	11.6658	12.3933	11.8658	Taxi-IV	xylanase inhibitor TAXI-IV
Ta.1229.1.S1_at	0.00347684	5.56994	47.5028	5.58772	5.96976	5.3724	10.3234	11.3457	11.9706	---	Transcribed sequence with moderate similarity to protein ref:NP_563822.1 (A.thaliana) expressed protein (Arabidopsis thaliana)
Ta.1870.1.S1_a_at	0.00524729	5.56939	47.4847	7.31028	5.70958	6.31541	12.1094	12.1185	11.8156	---	Transcribed sequence with moderate similarity to protein pir:T49883 (A.thaliana) T49883 glutamate dehydrogenase 2 - Arabidopsis thaliana
Ta.25492.1.S1_at	0.00076154	5.54605	46.7228	6.98596	6.14972	5.66529	11.0354	11.8378	12.566	---	Transcribed sequence with moderate similarity to protein ref:NP_176268.1 (A.thaliana) auxin-induced protein, putative (Arabidopsis thaliana)
Ta.9164.1.S1_at	3.52444e-05	5.54096	46.5582	4.66581	4.01764	4.28781	9.62078	10.1098	9.86356	---	Transcribed sequences
Ta.12943.1.S1_at	3.28171e-06	5.51765	45.8118	4.69766	5.05509	4.77425	10.5104	10.3954	10.1741	---	Transcribed sequences
Ta.28289.2.S1_x_at	0.0115505	5.48373	44.7474	7.34211	5.27502	5.78317	11.4667	11.6375	11.7474	---	Transcribed sequences
Ta.8108.2.S1_x_at	0.00393265	5.38347	41.7431	2.90182	4.25697	4.47145	8.90986	9.51689	9.35389	---	Transcribed sequence with weak similarity to protein ref:NP_569030.1 (A.thaliana) senescence-associated protein (Arabidopsis thaliana)
TaAffx.15430.1.A1_at	0.002939	5.38123	41.6784	6.36875	4.86853	4.28723	9.6026	11.1547	10.9109	---	---
Ta.10583.1.A1_at	0.0044391	5.3646	41.2009	4.61023	4.74881	4.95519	9.86402	9.57034	10.9737	---	Transcribed sequence with moderate similarity to protein ref:NP_177254.1 (A.thaliana) asparaginyl-tRNA synthetase
Ta.9295.1.A1_at	0.00396154	5.35612	40.9592	5.00591	4.22327	4.91217	10.6058	10.6274	8.97649	---	Transcribed sequence with moderate similarity to protein pir:T48007 (A.thaliana) T48007 P-glycoprotein homolog T17J13.110 (similarity) - Arabidopsis thaliana
Ta.2631.1.S1_at	0.000373103	5.33358	40.3245	7.58997	8.70848	7.9325	12.9652	13.5439	13.7227	---	Transcribed sequence with weak similarity to protein pir:T06010 (A.thaliana) T06010 hypothetical protein T25K17.70 - Arabidopsis thaliana
Ta.1221.1.A1_at	0.000230081	5.32962	40.2138	4.83083	5.23346	5.08929	10.5142	9.94102	10.6872	---	Transcribed sequence with moderate similarity to protein pir:T10672 (A.thaliana) T10672 aspartate--tRNA ligase homolog F6E21.100 - Arabidopsis thaliana
Ta.30922.1.S1_at	0.0107056	5.32788	40.1653	4.12995	3.48491	3.20309	8.25476	10.3998	8.14701	---	Transcribed sequence
Ta.23314.1.S1_at	0.0315987	5.32751	40.1551	4.45343	4.82926	4.7151	8.53804	11.8882	9.55409	---	Transcribed sequences
Ta.13965.1.S1_at	0.00340695	5.32275	40.0228	5.22249	3.92411	3.9274	8.62957	9.61247	10.8002	---	Transcribed sequence
Ta.4747.1.S1_x_at	0.00771714	5.31369	39.7722	6.61792	5.06967	7.43703	11.3381	11.4163	12.3112	---	Transcribed sequences
Ta.8108.2.S1_at	0.000129705	5.2805	38.8677	2.79134	3.43968	3.62515	8.21335	8.84715	8.63717	---	Transcribed sequence with weak similarity to protein ref:NP_569030.1 (A.thaliana) senescence-associated protein (Arabidopsis thaliana)
Ta.1967.2.A1_x_at	0.0310361	-5.27501	-38.7202	12.702	12.763	13.6713	9.88844	7.04281	6.37991	---	Transcribed sequence with weak similarity to protein pir:T47454 (A.thaliana) T47454 lipoxygenase AtLOX2 - Arabidopsis thaliana
TaAffx.2601.1.S1_at	0.00601743	5.25609	38.2155	6.32711	5.87121	5.98082	10.3078	11.8137	11.8259	---	---
Ta.8643.1.S1_at	0.00820307	5.24169	37.8361	5.93062	5.35546	4.67991	9.12273	11.4852	11.0832	---	Transcribed sequences
TaAffx.12169.1.A1_at	0.00166512	5.23137	37.5664	6.90075	6.38762	6.24435	12.2265	12.0724	10.928	---	---
Ta.22693.1.S1_at	0.00293063	5.22991	37.5284	4.79901	3.27049	3.79309	8.86108	9.19945	9.49179	---	Transcribed sequence with weak similarity to protein ref:NP_172633.1 (A.thaliana) putative obtusifoliol 14-alpha demethylase (Arabidopsis thaliana)
Ta.14230.1.S1_at	0.00892766	5.16156	35.7918	6.1228	3.88416	4.28125	9.53339	10.4837	9.75579	---	Transcribed sequences
Ta.22693.1.S1_x_at	0.000671829	5.10092	34.3185	4.94359	4.15407	3.99627	9.29494	9.35021	9.75153	---	Transcribed sequence with weak similarity to protein ref:NP_172633.1 (A.thaliana) putative obtusifoliol 14-alpha demethylase (Arabidopsis thaliana)
Ta.12136.1.A1_at	0.000184341	5.06803	33.5451	6.98576	6.07398	6.29701	11.9342	11.4189	11.2077	---	Transcribed sequence with weak similarity to protein ref:NP_172799.1 (A.thaliana) steroid sulfotransferase, putative (Arabidopsis thaliana)
Ta.21350.1.S1_x_at	0.0226674	5.02909	32.6518	10.0076	7.1937	8.4692	13.3892	13.8466	13.5219	---	Protein of unknown function (wali5) mRNA, complete cds
Ta.16779.2.S1_s_at	0.000330253	5.02661	32.5956	3.75589	3.44795	4.10176	8.67558	8.36356	9.34628	---	Transcribed sequences
Ta.21267.1.S1_s_at	0.000160903	5.00817	32.1817	6.09258	5.79988	6.35689	10.6754	11.5051	11.0933	LOC100049048	Oxygen-evolving complex precursor-like
Ta.10326.1.S1_at	0.0261373	4.97717	31.4975	7.96249	4.89117	6.05901	11.0319	11.1346	11.6777	---	Transcribed sequences
Ta.4747.1.S1_at	0.0113674	4.97132	31.3701	7.54238	5.88078	8.05615	11.8808	11.9808	12.5316	---	Transcribed sequences
Ta.10549.1.A1_at	0.0393328	4.95742	31.0693	8.7623	5.20356	8.32571	12.0016	13.0032	12.159	---	Transcribed sequence with moderate similarity to protein pir:T51615 (A.thaliana) T51615 alternative respiratory pathway oxidase
Ta.27763.1.S1_at	0.0184717	4.94528	30.8089	6.29329	8.20829	8.73067	12.3912	12.8459	12.8309	---	Transcribed sequence with weak similarity to protein ref:NP_195302.1 (A.thaliana) senescence-associated protein sen1 (Arabidopsis thaliana)
TaAffx.104812.1.S1_s_at	0.0247095	-4.89619	-29.7784	11.6083	11.5476	12.8381	9.06099	5.90073	6.34371	---	---
Ta.14221.1.S1_s_at	0.0102547	4.89185	29.6888	7.59165	5.57377	6.40758	11.7176	11.2596	11.2713	---	Transcribed sequences
Ta.2690.1.S1_at	7.91074e-05	4.8807	29.4604	7.97779	8.20329	8.23481	12.9696	13.3009	12.7875	ASN1	Glutamine-dependent asparagine synthetase
Ta.2631.3.S1_x_at	0.000502829	4.86991	29.2408	6.85853	8.02915	7.34234	11.72	12.2621	12.8576	---	Transcribed sequence with weak similarity to protein pir:T06010 (A.thaliana) T06010 hypothetical protein T25K17.70 - Arabidopsis thaliana
Ta.24632.1.S1_at	0.0449565	4.84517	28.7436	8.37601	4.71455	5.73946	10.8344	11.2407	11.2905	---	Transcribed sequence with weak similarity to protein ref:NP_030435.1 (A.thaliana) putative protease inhibitor (Arabidopsis thaliana)
TaAffx.4181.1.S1_at	0.0214333	4.84227	28.6859	3.26329	3.79345	4.1343	7.67572	10.253	7.78911	---	---
Ta.25385.1.S1_at	0.0037409	4.83253	28.4928	8.21461	7.50256	7.14211	11.375	12.8119	13.1699	---	Transcribed sequence with weak similarity to protein ref:NP_563742.1 (A.thaliana) UDP-glucose:indole-3-acetate beta-D-glucosyltransferase, putative (Arabidopsis thaliana)
TaAffx.98394.1.S1_at	0.00426644	4.82071	28.2604	6.24153	4.82654	5.44898	9.1204	11.0211	10.8377	ZFP23	Q-type C2H2 zinc finger protein
TaAffx.111759.3.S1_s_at	0.00494777	-4.80972	-28.0459	10.5453	9.79021	11.5884	7.08978	5.42696	4.97797	---	---
Ta.8097.1.A1_at	0.0422937	-4.77464	-27.3722	10.8797	10.6192	11.8554	8.62732	5.41083	4.99219	---	Transcribed sequence with weak similarity to protein ref:NP_175900.1 (A.thaliana) lipoxygenase, putative (Arabidopsis thaliana)
Ta.26922.1.S1_at	0.0221512	4.75726	27.0444	8.59007	5.9469	6.39815	11.3435	12.0962	11.7672	---	Transcribed sequence with moderate similarity to protein ref:NP_564761.1 (A.thaliana) auxin-induced protein, putative (Arabidopsis thaliana)
Ta.6015.1.S1_at	0.00819344	4.72325	26.4143	5.80516	5.15905	5.21274	8.96748	10.7274	10.6518	---	Transcribed sequence with weak similarity to protein pir:T49104 (A.thaliana) T49104 hypothetical protein AT4g21970 - Arabidopsis thaliana
TaAffx.111585.1.S1_at	0.000432254	4.71313	26.2297	5.95644	4.84334	5.5211	9.9283	9.83766	10.6943	---	---
Ta.23095.1.S1_at	0.000243443	4.70514	26.0849	5.45539	6.02243	5.78131	9.95889	10.7247	10.691	---	Transcribed sequence with weak similarity to protein ref:NP_566159.1 (A.thaliana) expressed protein (Arabidopsis thaliana)
TaAffx.111546.1.S1_s_at	1.92616e-05	4.70369	26.0586	4.70935	4.56602	4.6876	9.36582	9.2051	9.50312	---	---
TaAffx.12816.1.A1_at	0.000158674	4.67889	25.6146	5.02181	5.5648	5.8683	9.74306	10.2738	10.4748	---	---
Ta.7458.2.S1_at	0.0151871	4.66946	25.4477	4.50597	3.98118	3.84578	8.00299	8.18269	10.1556	---	Transcribed sequence with weak similarity to protein ref:NP_565836.1 (A.thaliana) ubiquitin extension protein
TaAffx.131320.1.S1_at	0.0136136	-4.6258	-24.6891	10.023	10.3635	10.4588	6.86904	5.10882	4.99006	---	---
TaAffx.80336.2.S1_x_at	0.0286295	4.62515	24.678	7.39208	3.95753	4.58297	9.03104	9.66647	11.1105	---	---
Ta.3088.1.S1_at	0.0274314	4.62243	24.6314	8.42684	5.40456	6.75825	11.2246	11.287	11.9452	LOC732707	Ribulose-1,5-bisphosphate carboxylase activase
Ta.5810.1.S1_at	0.0486168	4.60549	24.3439	3.9706	4.07468	4.20065	9.68485	9.80933	6.56821	---	Transcribed sequences
Ta.10549.1.A1_x_at	0.0209514	4.59935	24.2406	8.76533	6.14884	8.46544	12.029	12.9793	12.1694	---	Transcribed sequence with moderate similarity to protein pir:T51615 (A.thaliana) T51615 alternative respiratory pathway oxidase
Ta.20421.1.S1_at	0.0155082	4.59704	24.2017	8.08145	7.06685	5.53088	11.0992	12.0374	11.3336	---	Transcribed sequence with weak similarity to protein pir:JN0118 (S. cerevisiae) JN0118 glucan 1,3-beta-glucosidase
Ta.22428.1.S1_at	0.000527789	4.50346	22.6817	4.78538	4.62909	4.6319	8.91691	9.48162	9.15821	---	Transcribed sequence
Ta.900.2.S1_s_at	0.00619773	4.49751	22.5884	6.77372	6.70704	6.70205	10.7165	11.0367	11.9221	---	Transcribed sequences
Ta.233.1.S1_at	0.00192059	4.49419	22.5365	7.86432	6.63595	6.98861	11.3428	11.6842	11.9445	LOC100037522 /// Waox1a	alternative oxidase /// alternative oxidase
TaAffx.108909.1.S1_s_at	0.00712682	4.48125	22.3352	8.27715	6.97179	5.97531	10.7201	11.4628	12.4851	---	---
Ta.18581.1.S1_at	0.00119511	4.43998	21.7053	8.45724	8.22537	7.80153	12.5864	12.535	12.6827	---	Transcribed sequence
Ta.116.1.S1_at	0.00172623	4.43892	21.6895	7.31872	6.36419	5.80672	10.2369	11.2457	11.3238	cla30	cla30 protein
Ta.15894.1.S1_at	0.00777295	4.43246	21.5925	7.6911	7.74758	7.71922	11.4539	12.8219	12.1795	---	Transcribed sequence
Ta.1229.1.S1_x_at	0.00858457	4.42588	21.4943	6.49138	6.56746	6.37028	10.0354	11.3755	11.2959	---	Transcribed sequence with moderate similarity to protein ref:NP_563822.1 (A.thaliana) expressed protein (Arabidopsis thaliana)
Ta.8574.2.A1_at	0.0096705	4.41285	21.301	9.44262	7.86037	8.14629	12.7172	13.0587	12.9119	---	Transcribed sequence with weak similarity to protein ref:NP_171821.1 (A.thaliana) unknown protein (Arabidopsis thaliana)
Ta.27763.2.S1_a_at	0.00206358	4.38499	20.8936	6.17402	7.11957	7.70111	11.0583	11.0983	11.9931	---	Transcribed sequence with weak similarity to protein ref:NP_195302.1 (A.thaliana) senescence-associated protein sen1 (Arabidopsis thaliana)
TaAffx.107688.1.S1_at	0.00827889	4.3848	20.8908	4.81647	4.6013	4.90474	8.27598	9.46295	9.73797	EREB2	Ethylene-responsive element binding protein 2

## Sheet: Gallant all signal 4 -vs+
Probe Id	p-Value	log(fold_change)	fold_change	GA4-R1_log2_Signal	GA4-R5_log2_Signal	GA4-R6_log2_Signal	GA4+R1_log2_Signal	GA4+R2_log2_Signal	GA4+R3_log2_Signal	Gene Symbol	Gene Title
TaAffx.86874.1.S1_at	3.55014e-05	-0.246367	-1.18622	6.1374	6.16437	6.1543	5.89298	5.92276	5.90123	---	---
TaAffx.91777.1.S1_at	6.03742e-05	-0.45794	-1.37358	3.99183	4.04183	4.01349	3.5942	3.54422	3.53491	---	---
TaAffx.77892.1.S1_at	0.000122395	0.340707	1.26638	5.31451	5.32483	5.27403	5.62464	5.63245	5.6784	---	---
TaAffx.12752.2.S1_at	0.000206323	-0.21944	-1.16428	8.15214	8.16373	8.16787	7.92618	7.9573	7.94194	LOC100146096	ICE41
Ta.9579.3.S1_at	0.000223865	-0.102713	-1.07379	5.91998	5.9165	5.93569	5.82144	5.81186	5.83073	---	Transcribed sequence with weak similarity to protein ref:NP_199091.1 (A.thaliana) unknown protein (Arabidopsis thaliana)
TaAffx.109173.1.S1_at	0.000252473	-0.5004	-1.41461	4.42711	4.32543	4.36348	3.86762	3.83235	3.91485	---	---
TaAffx.29673.1.S1_at	0.000325294	-0.286543	-1.21971	7.71704	7.77992	7.75328	7.48251	7.47403	7.43407	---	---
Ta.15793.1.S1_at	0.000392261	-0.276477	-1.21123	3.06476	3.12825	3.0925	2.84677	2.78841	2.8209	---	Transcribed sequence
TaAffx.58593.1.S1_at	0.000467744	-0.349763	-1.27435	3.72132	3.7497	3.67033	3.3273	3.35588	3.40888	TUBA-3A	Alpha tubulin-3A
TaAffx.54742.1.S1_at	0.000494368	0.370937	1.29319	6.10502	6.14077	6.18744	6.54286	6.51322	6.48996	---	---
TaAffx.65025.1.S1_s_at	0.000640801	-0.297017	-1.2286	7.44338	7.50159	7.44338	7.19687	7.1217	7.17873	---	---
TaAffx.112636.1.S1_at	0.000684514	-0.262187	-1.1993	6.96897	7.01381	7.01678	6.72338	6.7395	6.75012	---	---
TaAffx.105635.2.S1_at	0.000691058	-0.527383	-1.44131	5.56184	5.47606	5.43306	5.02661	4.88808	4.97412	---	---
Ta.1880.1.S1_at	0.00070273	-0.34873	-1.27344	5.80271	5.76617	5.73359	5.47087	5.40315	5.38226	---	Transcribed sequence with weak similarity to protein ref:NP_192868.1 (A.thaliana) peroxidase ATP19a (Arabidopsis thaliana)
Ta.22659.2.A1_at	0.000767948	0.18077	1.13349	10.159	10.1559	10.1184	10.3054	10.3171	10.353	---	Transcribed sequence with moderate similarity to protein ref:NP_200975.1 (A.thaliana) putative protein (Arabidopsis thaliana)
Ta.9349.2.S1_at	0.000872809	-0.384287	-1.30521	5.77618	5.7251	5.67695	5.3747	5.37193	5.27874	---	Transcribed sequence with moderate similarity to protein sp:O04379 (A.thaliana) AGO1_ARATH Argonaute protein
TaAffx.9838.1.S1_at	0.00089748	-0.38036	-1.30167	7.093	7.04873	7.15788	6.76615	6.71491	6.67747	---	---
TaAffx.26343.1.S1_at	0.000909876	0.413183	1.33162	5.04495	4.95439	4.93388	5.44156	5.39826	5.33295	---	---
TaAffx.8953.1.S1_at	0.000977398	-0.190853	-1.14144	4.19453	4.19462	4.19046	4.00983	3.98813	4.00909	---	---
TaAffx.79400.1.S1_at	0.0010034	-0.255923	-1.1941	4.38342	4.33854	4.40219	4.1285	4.07682	4.15106	---	---
Ta.30670.1.S1_at	0.00102279	-0.356193	-1.28004	5.48575	5.51189	5.58299	5.17146	5.13676	5.20383	---	---
Ta.7594.2.S1_x_at	0.00104634	0.374787	1.29665	5.18946	5.18419	5.2799	5.53607	5.64384	5.598	WM19A	MIKC-type MADS-box transcription factor WM19A
TaAffx.117318.1.S1_s_at	0.00104745	0.148803	1.10865	3.34103	3.3039	3.31185	3.48391	3.47704	3.44224	---	---
TaAffx.5086.1.S1_at	0.00107841	-0.32967	-1.25673	8.52447	8.5088	8.55119	8.17567	8.17426	8.24552	---	---
Ta.27798.1.S1_s_at	0.00108537	-0.322217	-1.25025	4.61303	4.63595	4.70126	4.30077	4.32305	4.35977	---	Transcribed sequences
Ta.29365.2.S1_at	0.00109237	-0.58454	-1.49956	4.02147	4.15838	4.04557	3.5347	3.47561	3.46149	---	Transcribed sequence with weak similarity to protein ref:NP_195588.1 (A.thaliana) extensin - like protein (Arabidopsis thaliana)
TaAffx.122818.1.S1_at	0.00111501	-0.234967	-1.17688	9.70568	9.64289	9.67553	9.39876	9.46543	9.45501	---	---
TaAffx.59424.1.S1_at	0.00116079	-0.706703	-1.63207	7.01148	6.90818	6.97905	6.1512	6.31039	6.31701	---	---
Ta.26981.2.S1_a_at	0.00119622	-0.395383	-1.31529	6.30975	6.34232	6.33114	5.97308	5.89057	5.93341	---	Transcribed sequence with weak similarity to protein ref:NP_188189.1 (A.thaliana) putative zinc finger protein (Arabidopsis thaliana)
Ta.28595.2.S1_x_at	0.00126536	-0.707463	-1.63293	7.28844	7.43589	7.49412	6.64503	6.67308	6.77795	---	Transcribed sequence with weak similarity to protein sp:Q02971 (A.thaliana) MTD1_ARATH Probable mannitol dehydrogenase 1
Ta.22094.2.A1_at	0.00136553	-0.56404	-1.4784	7.01893	7.17113	7.01384	6.54743	6.42987	6.53448	---	Transcribed sequence with weak similarity to protein ref:NP_188286.1 (A.thaliana) translationally controlled tumor protein-like protein (Arabidopsis thaliana)
Ta.872.3.S1_x_at	0.00138714	-0.51105	-1.42509	6.31668	6.36623	6.28853	5.76273	5.89417	5.78139	---	Transcribed sequence with weak similarity to protein ref:NP_186922.1 (A.thaliana) thioredoxin f1 (Arabidopsis thaliana)
TaAffx.110260.1.S1_at	0.00145082	-0.50937	-1.42343	4.2066	4.28398	4.11757	3.76702	3.65651	3.65651	---	---
TaAffx.120697.1.S1_at	0.00151064	-0.31863	-1.24715	7.58532	7.5462	7.54626	7.25249	7.19232	7.27708	---	---
TaAffx.113526.2.S1_s_at	0.00151578	-0.282787	-1.21654	5.40869	5.4944	5.41946	5.18119	5.10996	5.18304	---	---
TaAffx.80611.1.S1_at	0.00152265	-0.23307	-1.17533	5.13006	5.13598	5.08932	4.92851	4.86382	4.86382	---	---
Ta.9971.2.S1_x_at	0.00156569	-0.201907	-1.15022	4.61333	4.6795	4.65728	4.41492	4.47262	4.45685	---	Transcribed sequences
TaAffx.92384.1.S1_at	0.00157535	-0.624093	-1.54124	6.64659	6.45898	6.58333	5.87625	5.88242	6.05795	---	---
Ta.10969.1.A1_at	0.00159802	0.296523	1.22818	4.64474	4.71699	4.66308	4.96092	5.02557	4.92789	---	Transcribed sequence
Ta.8138.3.S1_x_at	0.00165889	-0.30118	-1.23215	7.5276	7.43238	7.44893	7.12089	7.17254	7.21194	---	Transcribed sequence with weak similarity to protein ref:NP_192721.1 (A.thaliana) putative protein (Arabidopsis thaliana)
TaAffx.13995.1.S1_at	0.00171091	-0.192713	-1.14291	6.48347	6.51255	6.54029	6.3471	6.28279	6.32828	---	---
TaAffx.2243.1.S1_at	0.00172714	-0.211867	-1.15819	3.34015	3.31948	3.36536	3.13583	3.1612	3.09236	---	---
TaAffx.120407.1.A1_at	0.00176944	-0.166237	-1.12213	4.86167	4.87572	4.83194	4.69381	4.67847	4.69834	---	---
TaAffx.114397.1.S1_at	0.00179258	0.475113	1.39003	3.25489	3.38913	3.28562	3.87297	3.70902	3.77299	---	---
TaAffx.48419.1.S1_at	0.00190508	0.310057	1.23976	6.49263	6.41806	6.49676	6.82079	6.79989	6.71694	---	---
TaAffx.104836.1.S1_at	0.00192452	0.166087	1.12201	8.19652	8.18008	8.22963	8.34169	8.36296	8.39984	---	---
TaAffx.38630.1.S1_at	0.00192965	-0.51664	-1.43062	5.50858	5.50161	5.34698	4.94854	4.86086	4.99785	---	---
Ta.22673.1.S1_s_at	0.00192975	2.0735	4.20906	6.44927	7.06961	7.06996	8.65065	9.085	9.07368	LOC543498	germin protein precursor
TaAffx.59209.1.S1_at	0.00195145	-0.33768	-1.26372	3.51544	3.5987	3.57561	3.20535	3.23568	3.23568	---	---
TaAffx.121245.1.S1_at	0.00197637	-0.42578	-1.3433	7.01753	6.99084	6.90032	6.62842	6.48065	6.52228	---	---
TaAffx.112266.1.S1_x_at	0.00198404	-0.21212	-1.15839	2.83337	2.85614	2.90672	2.68727	2.65308	2.61952	---	---
Ta.28423.1.S1_at	0.00199127	0.38291	1.30397	5.37573	5.40991	5.49649	5.85253	5.786	5.79233	---	Transcribed sequences
Ta.30599.2.S1_at	0.00202501	-0.90919	-1.87799	4.79994	4.6117	4.79158	3.85683	3.65389	3.96493	---	Transcribed sequence with weak similarity to protein ref:NP_565756.1 (A.thaliana) putative serinethreonine protein kinase (Arabidopsis thaliana)
TaAffx.23270.1.S1_at	0.00203135	0.29063	1.22317	7.48593	7.47922	7.5478	7.73527	7.82764	7.82193	---	---
TaAffx.109646.1.S1_at	0.00206638	-0.168547	-1.12393	3.2225	3.17107	3.16872	3.01176	3.04807	2.99682	---	---
TaAffx.64578.1.S1_at	0.00208579	-0.466633	-1.38188	3.75878	3.61575	3.65241	3.27317	3.11381	3.24006	---	---
TaAffx.106634.1.S1_at	0.00218124	-0.177617	-1.13101	4.69479	4.66038	4.62979	4.50386	4.49194	4.45631	---	---
TaAffx.28070.1.S1_at	0.00224006	-0.262597	-1.19964	6.81904	6.83046	6.90082	6.63523	6.54003	6.58727	---	---
TaAffx.52066.1.S1_at	0.0022613	-0.20563	-1.15319	3.58652	3.6589	3.63808	3.43263	3.4412	3.39278	---	---
TaAffx.116000.1.A1_at	0.00227032	-0.3249	-1.25258	6.33182	6.25333	6.2202	5.96118	5.90123	5.96824	---	---
TaAffx.117519.2.S1_at	0.00234155	0.332153	1.25889	4.30077	4.33778	4.32681	4.70688	4.62747	4.62747	---	---
TaAffx.55839.1.S1_at	0.00242019	-0.259793	-1.19731	5.81075	5.72989	5.72191	5.51262	5.44797	5.52258	---	---
Ta.3856.3.S1_a_at	0.0024324	-0.64894	-1.56802	6.97216	6.83031	7.06587	6.33284	6.2185	6.37018	---	Transcribed sequence with moderate similarity to protein ref:NP_199586.1 (A.thaliana) JN0505) (Arabidopsis thaliana)
Ta.22645.2.S1_at	0.00248179	-0.145183	-1.10587	5.62952	5.67154	5.63922	5.50568	5.47209	5.52696	---	Transcribed sequence with weak similarity to protein ref:NP_568975.1 (A.thaliana) alcohol dehydrogenase-like protein (Arabidopsis thaliana)
TaAffx.129827.2.S1_at	0.00249765	-0.285757	-1.21905	4.74426	4.78638	4.7333	4.46072	4.4244	4.52155	---	---
TaAffx.81489.1.S1_at	0.00254826	-1.09286	-2.13296	6.62152	6.80583	6.91414	5.71465	5.46866	5.87961	---	---
Ta.4796.1.S1_at	0.00257106	-0.424403	-1.34202	4.68808	4.811	4.7645	4.35896	4.23821	4.3932	---	Transcribed sequences
TaAffx.107044.1.S1_at	0.00258465	-0.18204	-1.13449	5.69792	5.65456	5.63021	5.46449	5.51541	5.45667	---	---
TaAffx.99246.2.S1_at	0.00260512	-0.462947	-1.37835	6.6336	6.79288	6.73534	6.35333	6.23863	6.18102	---	---
TaAffx.120013.1.S1_at	0.00260836	-0.441617	-1.35813	4.74439	4.76478	4.60783	4.18468	4.3067	4.30077	---	---
TaAffx.80253.1.S1_at	0.00261813	0.243907	1.18419	7.66923	7.60151	7.59934	7.84009	7.84009	7.92162	---	---
TaAffx.8936.1.S1_at	0.00265869	-0.317953	-1.24656	7.87945	7.89469	7.80168	7.61179	7.50958	7.50059	---	---
Ta.932.1.S1_a_at	0.0026807	0.270377	1.20612	10.631	10.6769	10.704	10.9895	10.8863	10.9471	---	Transcribed sequence with moderate similarity to protein pir:S57614 (A.thaliana) S57614 ARP protein - Arabidopsis thaliana
TaAffx.113566.2.S1_at	0.00268164	-0.324327	-1.25208	4.23595	4.35236	4.32915	4.0288	3.94739	3.96829	---	---
Ta.3069.3.A1_at	0.00268403	0.23783	1.17922	5.23328	5.18852	5.16682	5.39246	5.4834	5.42625	---	Transcribed sequence with weak similarity to protein ref:NP_199553.1 (A.thaliana) putative protein (Arabidopsis thaliana)
Ta.19543.1.S1_at	0.00268961	-0.57224	-1.48683	4.66687	4.55448	4.57772	4.1394	4.00245	3.9405	---	Transcribed sequence
TaAffx.58038.1.S1_at	0.00271591	-0.152683	-1.11164	7.82847	7.81234	7.82988	7.69441	7.66923	7.649	---	---
Ta.14039.3.S1_at	0.00274985	-0.648843	-1.56791	5.11797	5.11947	4.902	4.41853	4.47361	4.30077	---	Transcribed sequences
TaAffx.111728.1.S1_at	0.00277841	-0.35962	-1.28309	7.09944	7.17083	7.18795	6.86324	6.72552	6.7906	---	---
Ta.25648.3.A1_a_at	0.00285293	0.926783	1.90103	5.50735	5.744	5.61714	6.55868	6.50856	6.5816	---	Transcribed sequence with weak similarity to protein ref:NP_173692.1 (A.thaliana) putative 40S ribosomal protein S18 (Arabidopsis thaliana)
TaAffx.13369.1.S1_at	0.00286268	-1.03189	-2.04471	6.16248	5.77497	6.05537	5.0506	4.75311	5.09343	---	---
Ta.5616.3.S1_a_at	0.00289336	-0.21488	-1.16061	7.52598	7.6012	7.56388	7.34169	7.31057	7.39416	LOC100286395	putative GA receptor GID1
Ta.24263.1.A1_at	0.00289563	0.301877	1.23275	4.20932	4.14042	4.09196	4.40473	4.45631	4.48629	---	Transcribed sequence with weak similarity to protein ref:NP_187859.1 (A.thaliana) unknown protein (Arabidopsis thaliana)
TaAffx.23129.1.S1_at	0.0029006	0.227887	1.17112	3.3422	3.30804	3.38601	3.57005	3.61991	3.52995	---	---
TaAffx.72768.2.S1_at	0.00292255	-0.330637	-1.25757	6.42221	6.5112	6.44316	6.09799	6.08373	6.20294	---	---
Ta.12018.1.A1_at	0.00294121	0.235363	1.1772	5.16967	5.16212	5.23739	5.37387	5.46451	5.43689	---	Transcribed sequence
TaAffx.7773.1.S1_at	0.00294227	-0.340167	-1.2659	5.61221	5.66356	5.52905	5.31889	5.21641	5.24902	---	---
TaAffx.111607.1.S1_at	0.00295034	-0.299347	-1.23059	5.6828	5.79571	5.70914	5.3855	5.43482	5.46929	---	---
Ta.29444.1.S1_x_at	0.00303349	0.40607	1.32507	8.03121	7.99371	7.87988	8.40573	8.31486	8.40242	---	Transcribed sequence with moderate similarity to protein ref:NP_195118.1 (A.thaliana) putative protein (Arabidopsis thaliana)
TaAffx.128545.3.S1_at	0.00304847	-0.449023	-1.36512	6.22561	6.18163	6.07983	5.75226	5.60984	5.7779	---	---
TaAffx.22969.1.S1_at	0.00306372	-0.242043	-1.18267	3.49122	3.5325	3.43935	3.21393	3.25008	3.27293	---	---
Ta.16190.1.A1_x_at	0.00307439	1.59221	3.0151	3.83233	3.2634	3.41384	4.8093	5.42974	5.04715	---	Transcribed sequences
Ta.5939.1.A1_at	0.00316062	0.572893	1.4875	5.16406	5.07985	4.94216	5.51064	5.67994	5.71417	---	Transcribed sequence with moderate similarity to protein pir:T02610 (A.thaliana) T02610 YTA11 protein homolog T19L18.5 - Arabidopsis thaliana
Ta.11555.2.S1_x_at	0.00316532	-0.286963	-1.22007	5.49702	5.49343	5.59611	5.29778	5.20254	5.22535	---	Transcribed sequence with weak similarity to protein ref:NP_174212.1 (A.thaliana) hypothetical protein (Arabidopsis thaliana)
TaAffx.91363.1.A1_s_at	0.00321055	-0.278257	-1.21273	8.81691	8.88348	8.79537	8.59049	8.48803	8.58247	---	---
TaAffx.25282.1.S1_x_at	0.00324827	-0.24181	-1.18248	6.01326	6.03333	6.0922	5.85246	5.75336	5.80754	---	---
Ta.17119.1.A1_at	0.00328521	-0.328757	-1.25593	3.5141	3.62183	3.6378	3.29132	3.30077	3.19537	---	Transcribed sequence with moderate similarity to protein ref:NP_193236.1 (A.thaliana) ribosomal protein (Arabidopsis thaliana)
TaAffx.113929.1.S1_at	0.0033193	0.12232	1.08848	5.23969	5.2646	5.21408	5.37127	5.37472	5.33934	---	---
Ta.19190.1.S1_at	0.00336647	0.17036	1.12534	4.29783	4.24783	4.27874	4.44784	4.47876	4.40888	---	Transcribed sequence with weak similarity to protein ref:NP_567960.1 (A.thaliana) Expressed protein (Arabidopsis thaliana)
Ta.23691.1.A1_at	0.0033869	0.353123	1.27732	6.9758	6.88341	6.95115	7.2858	7.27776	7.30617	---	Transcribed sequence with weak similarity to protein ref:NP_181301.1 (A.thaliana) putative SCARECROW gene regulator (Arabidopsis thaliana)
Ta.7752.1.S1_at	0.00339304	0.275077	1.21006	7.53761	7.54708	7.45204	7.76298	7.77808	7.8209	---	Transcribed sequence with weak similarity to protein ref:NP_564528.1 (A.thaliana) protein kinase, putative (Arabidopsis thaliana)
Ta.10082.2.S1_at	0.00340559	0.220713	1.16531	3.46098	3.4922	3.50026	3.70798	3.66392	3.74368	---	Transcribed sequence with moderate similarity to protein ref:NP_565463.1 (A.thaliana) 50S ribosomal protein L4 (Arabidopsis thaliana)
TaAffx.116069.1.S1_at	0.00340633	-0.379297	-1.30071	4.5441	4.57435	4.4758	4.16219	4.22308	4.07109	---	---
TaAffx.114447.1.S1_at	0.00346557	-0.30283	-1.23356	6.16906	6.16847	6.15964	5.90174	5.83981	5.84713	---	---
Ta.22663.2.S1_at	0.0034943	-0.172283	-1.12684	3.78509	3.77691	3.73514	3.63141	3.55985	3.58903	---	Transcribed sequence with weak similarity to protein ref:NP_171923.1 (A.thaliana) putative 40S ribosomal protein S15 (Arabidopsis thaliana)
Ta.15499.1.S1_at	0.00350085	-0.153447	-1.11222	5.44666	5.45262	5.5051	5.3449	5.29522	5.30392	---	Transcribed sequence
TaAffx.5523.1.S1_at	0.00350301	-0.19887	-1.1478	5.1218	5.19632	5.16145	4.95673	4.9831	4.94313	---	---
TaAffx.78177.1.S1_at	0.0035888	-0.235453	-1.17728	6.40811	6.41367	6.34522	6.17063	6.19244	6.09757	---	---
Ta.24550.3.S1_at	0.0035922	-0.183223	-1.13542	3.50831	3.48199	3.52148	3.35942	3.29009	3.3126	---	Transcribed sequence with weak similarity to protein ref:NP_568974.1 (A.thaliana) putative protein (Arabidopsis thaliana)
Ta.4587.1.S1_s_at	0.00362731	-0.40243	-1.32173	4.75627	4.75627	4.70291	4.41522	4.29291	4.30003	---	Transcribed sequence with weak similarity to protein ref:NP_177101.1 (A.thaliana) DHHC-type zinc finger protein, putative (Arabidopsis thaliana)
TaAffx.86237.1.S1_at	0.00363387	-0.21132	-1.15775	5.11465	5.03873	5.03873	4.88074	4.80654	4.87087	---	---
Ta.5448.2.S1_x_at	0.0036496	-0.29351	-1.22562	6.34012	6.41843	6.33325	6.05088	6.14006	6.02033	---	Transcribed sequence with weak similarity to protein ref:NP_177096.1 (A.thaliana) chorismate mutase, putative (Arabidopsis thaliana)
Ta.8172.1.A1_at	0.00365926	0.361523	1.28478	6.04681	6.10058	6.13394	6.40182	6.42649	6.53759	---	Transcribed sequence
Ta.7542.2.S1_s_at	0.00366548	-0.61972	-1.53658	5.95969	5.78518	6.03713	5.18378	5.32027	5.41879	---	Transcribed sequence with moderate similarity to protein pir:T02543 (A.thaliana) T02543 aldehyde dehydrogenase homolog F13M22.27 - Arabidopsis thaliana
Ta.2304.1.S1_at	0.00367098	-0.83396	-1.78257	8.31199	8.06918	8.24129	7.43672	7.17526	7.5086	---	Transcribed sequence with moderate similarity to protein ref:NP_181057.1 (A.thaliana) glycine decarboxylase complex H-protein (Arabidopsis thaliana)
Ta.21132.2.S1_at	0.00371033	0.41123	1.32982	5.39539	5.39403	5.26881	5.67361	5.76991	5.8484	---	Transcribed sequence with moderate similarity to protein ref:NP_201301.1 (A.thaliana) cdc2-like protein kinase (Arabidopsis thaliana)
TaAffx.54887.1.S1_at	0.00371499	-0.235277	-1.17713	4.32258	4.35149	4.25487	4.09973	4.09973	4.02365	---	---
Ta.10063.2.S1_at	0.00375531	0.26786	1.20402	5.41231	5.42193	5.31873	5.63459	5.69991	5.62205	---	Transcribed sequence with weak similarity to protein ref:NP_199054.1 (A.thaliana) pitrilysin (Arabidopsis thaliana)
TaAffx.108338.1.S1_at	0.00376786	-0.370437	-1.29274	5.89601	5.96025	5.85395	5.54273	5.51324	5.54293	---	---
TaAffx.105199.1.S1_at	0.00376871	-0.44509	-1.3614	4.61729	4.72271	4.7944	4.23438	4.23718	4.32757	---	---
Ta.20856.1.S1_at	0.0037964	0.22063	1.16524	7.36604	7.36283	7.43517	7.56439	7.60364	7.6579	---	Transcribed sequence with strong similarity to protein ref:NP_568746.1 (A.thaliana) ATP-dependent Clp protease ATP-binding subunit
Ta.10507.1.A1_at	0.00380796	-0.492823	-1.4072	6.97354	6.82725	7.00719	6.52767	6.32802	6.47382	---	Transcribed sequence with moderate similarity to protein ref:NP_180145.1 (A.thaliana) hypothetical protein (Arabidopsis thaliana)
TaAffx.29374.1.S1_at	0.00382867	-0.214827	-1.16056	4.69299	4.67672	4.62167	4.50025	4.41053	4.43612	---	---
TaAffx.24472.1.S1_at	0.00385503	-0.65122	-1.5705	5.07055	5.25184	5.34684	4.58876	4.45073	4.67608	---	---
TaAffx.7149.1.S1_at	0.00386029	-0.201883	-1.1502	6.05248	6.13725	6.10981	5.87308	5.94075	5.88006	---	---
TaAffx.54233.1.S1_at	0.00387754	-0.24382	-1.18412	4.22237	4.30077	4.2046	4.01828	4.01828	3.95972	---	---
TaAffx.56925.1.S1_at	0.00387807	-0.536727	-1.45068	6.95584	7.16874	7.07091	6.51294	6.42504	6.64733	---	---
TaAffx.6372.1.S1_at	0.00388017	-0.405777	-1.3248	4.54605	4.54954	4.47113	4.17005	4.15429	4.02505	---	---
Ta.10125.1.S1_at	0.00388545	-0.14362	-1.10467	9.08563	9.12555	9.13398	8.9601	8.94774	9.00646	---	Transcribed sequences
TaAffx.79142.1.S1_x_at	0.00391959	-0.768167	-1.7031	7.50113	7.24452	7.43592	6.61297	6.466	6.7981	---	---
Ta.28692.2.S1_at	0.00395154	-0.41812	-1.33619	7.66482	7.65379	7.50316	7.25831	7.10634	7.20276	---	Transcribed sequence with moderate similarity to protein ref:NP_563745.1 (A.thaliana) expressed protein (Arabidopsis thaliana)
TaAffx.107785.1.S1_at	0.00395924	-0.23548	-1.1773	2.9846	3.07063	2.99197	2.78401	2.82717	2.72958	---	---
TaAffx.38884.1.S1_at	0.00396134	-1.93545	-3.82498	6.92866	6.17742	6.84703	5.10774	4.35933	4.67968	---	---
TaAffx.31490.1.S1_at	0.00397065	0.406417	1.32539	6.45908	6.59044	6.58442	6.90947	7.05219	6.89153	---	---
Ta.18283.3.S1_at	0.00402071	-0.34611	-1.27113	3.18962	3.0936	3.09551	2.74607	2.72809	2.86624	---	Transcribed sequence with weak similarity to protein ref:NP_192987.1 (A.thaliana) pEARLI 1-like protein (Arabidopsis thaliana)
Ta.12146.1.A1_at	0.0040307	-0.231307	-1.1739	5.46378	5.50368	5.41501	5.20225	5.19933	5.28697	---	Transcribed sequences
Ta.225.1.S1_at	0.00405791	1.58278	2.99547	6.15246	6.65828	6.56301	7.91803	8.13376	8.0703	---	---
TaAffx.23881.1.S1_at	0.00409308	0.0555767	1.03927	5.26351	5.27228	5.26307	5.30981	5.3271	5.32868	---	---
Ta.11641.1.A1_at	0.00411821	-0.64499	-1.56373	3.27007	3.03439	3.28287	2.58338	2.62831	2.44067	---	Transcribed sequence
TaAffx.99246.1.S1_at	0.00412582	-0.9705	-1.95952	7.66923	7.69041	8.03654	7.04379	6.66246	6.77843	---	---
Ta.4470.1.S1_at	0.0041262	-0.286073	-1.21932	4.94204	4.96839	4.87744	4.64545	4.62443	4.65977	---	Transcribed sequences
TaAffx.59305.1.S1_at	0.0041428	-0.616623	-1.53328	7.35801	7.08791	7.19955	6.4953	6.59027	6.71003	---	---
Ta.4983.2.S1_x_at	0.00419223	-0.356803	-1.28059	6.07186	6.09972	5.95759	5.76445	5.61902	5.67529	---	Transcribed sequence with weak similarity to protein pir:T49916 (A.thaliana) T49916 hypothetical protein T24H18.190 - Arabidopsis thaliana
TaAffx.120239.1.S1_x_at	0.0042277	-0.0926733	-1.06634	5.32043	5.32307	5.35567	5.23313	5.26201	5.22601	---	---
TaAffx.58864.1.S1_x_at	0.00424712	0.13915	1.10126	7.42519	7.43539	7.38831	7.5898	7.53016	7.54638	---	---
Ta.22668.1.S1_a_at	0.00424786	-0.142247	-1.10362	4.12671	4.13979	4.1154	4.01534	3.97041	3.96941	---	Transcribed sequences
TaAffx.53716.1.S1_at	0.00425091	-0.73094	-1.65972	5.07169	4.95183	5.25078	4.40509	4.18792	4.48847	---	---
TaAffx.123417.1.S1_at	0.00425746	-0.46357	-1.37895	5.89411	5.90041	5.83239	5.50634	5.34578	5.38408	---	---
TaAffx.111296.1.S1_x_at	0.00430002	-0.355523	-1.27945	8.83239	8.72024	8.7655	8.40465	8.43968	8.40723	---	---
Ta.19210.2.A1_at	0.00431411	-0.25661	-1.19467	3.16135	3.27506	3.22248	3.01142	2.9401	2.93754	---	Transcribed sequence
TaAffx.92234.1.A1_at	0.00432266	0.5419	1.45589	5.28713	5.09887	5.27213	5.67111	5.89667	5.71605	---	---
TaAffx.86827.1.S1_at	0.00439328	-0.472203	-1.38723	7.49189	7.35911	7.49105	7.03723	6.8538	7.03441	---	---
TaAffx.28659.1.S1_at	0.00444138	-0.639887	-1.55821	7.72371	7.85682	8.00932	7.24592	7.09266	7.33161	---	---
TaAffx.116515.1.S1_at	0.00448904	-0.512177	-1.4262	4.99326	5.08154	4.85768	4.51902	4.34639	4.53054	---	---
Ta.17404.1.S1_at	0.00449351	-0.23395	-1.17605	7.65278	7.73494	7.74	7.50255	7.44607	7.47725	---	Transcribed sequence with moderate similarity to protein pir:T48282 (A.thaliana) T48282 ribosomal protein L35-like - Arabidopsis thaliana
Ta.6691.3.S1_a_at	0.00449827	0.304933	1.23536	6.13984	6.20336	6.213	6.4413	6.56435	6.46535	---	Transcribed sequence with moderate similarity to protein ref:NP_568171.1 (A.thaliana) ubiquitin-specific protease 12
TaAffx.102558.1.S1_at	0.00456104	0.915027	1.8856	4.34042	4.14937	4.55907	5.11046	5.45954	5.22394	---	---
Ta.19590.1.S1_s_at	0.0045747	0.375537	1.29732	6.86361	6.86361	6.82217	7.16242	7.28972	7.22386	---	Transcribed sequences
TaAffx.112655.1.S1_at	0.00458413	-0.21545	-1.16107	3.90541	3.83626	3.86914	3.67929	3.59904	3.68613	---	---
TaAffx.84160.1.S1_at	0.00459814	-0.522577	-1.43652	7.22105	7.44316	7.38106	6.94991	6.77611	6.75152	---	---
TaAffx.3522.2.S1_at	0.00460649	0.277677	1.21224	10.8634	10.9252	10.8173	11.0777	11.1614	11.1998	---	---
Ta.10345.1.S1_at	0.00461118	-0.14208	-1.10349	4.68806	4.74794	4.72744	4.61164	4.57403	4.55153	---	Transcribed sequences
TaAffx.36737.1.S1_at	0.00462281	-0.05742	-1.0406	3.46893	3.47869	3.47561	3.42814	3.40646	3.41637	---	---
Ta.3962.3.S1_at	0.00463881	-0.784247	-1.72219	7.39075	7.31319	7.27879	6.64715	6.38435	6.59849	---	Transcribed sequence with weak similarity to protein ref:NP_199806.1 (A.thaliana) putative protein (Arabidopsis thaliana)
TaAffx.57250.1.A1_at	0.00466181	-0.298847	-1.23016	4.08785	4.17018	4.187	3.91502	3.85427	3.7792	---	---
Ta.17812.1.S1_at	0.00470216	0.23336	1.17557	3.89609	3.84049	3.81895	4.05276	4.0563	4.14655	---	Transcribed sequence with strong similarity to protein pir:T47751 (A.thaliana) T47751 ribosomal protein S26, cytosolic (similarity) - Arabidopsis thaliana
Ta.834.3.S1_x_at	0.00473753	-0.389647	-1.31007	6.00725	6.16207	6.09063	5.69741	5.60884	5.78476	---	Transcribed sequence with moderate similarity to protein ref:NP_196119.1 (A.thaliana) AAD09203.1) (Arabidopsis thaliana)
TaAffx.51081.1.S1_at	0.00475372	-0.586267	-1.50136	6.511	6.63507	6.75893	6.16564	5.91083	6.06973	---	---
Ta.3799.1.S1_a_at	0.00477551	0.194567	1.14438	9.62139	9.55823	9.59017	9.77294	9.83339	9.74716	---	Transcribed sequence with weak similarity to protein ref:NP_176493.1 (A.thaliana) unknown protein (Arabidopsis thaliana)
TaAffx.81290.1.S1_at	0.00483369	-0.499183	-1.41341	6.82692	6.97978	7.05037	6.52794	6.4673	6.36428	pepc	Phosphoenolpyruvate carboxylase
TaAffx.79678.1.S1_at	0.00487191	-0.275033	-1.21002	6.09131	6.126	6.20062	5.89627	5.84161	5.85495	---	---
TaAffx.38489.1.S1_at	0.00488075	-0.171937	-1.12657	6.51291	6.44571	6.44488	6.3041	6.25778	6.32581	---	---
Ta.25295.1.S1_at	0.0048863	-0.160917	-1.118	4.008	3.9344	3.96263	3.79625	3.84013	3.7859	---	Transcribed sequence with weak similarity to protein ref:NP_200227.1 (A.thaliana) O-methyltransferase (Arabidopsis thaliana)
Ta.20254.1.S1_at	0.00492388	0.423403	1.34109	6.08986	6.26113	6.23725	6.55323	6.72416	6.58106	---	Transcribed sequence
TaAffx.81936.1.S1_at	0.00495344	-0.41124	-1.32983	5.78295	5.6842	5.87187	5.27284	5.40855	5.42391	---	---
TaAffx.111448.2.S1_x_at	0.00500165	-0.257967	-1.19579	7.58801	7.55476	7.47219	7.29593	7.22427	7.32086	---	---
Ta.11421.1.A1_at	0.00502749	0.179457	1.13246	4.92552	4.97031	4.94648	5.12566	5.08861	5.16641	---	Transcribed sequence with weak similarity to protein ref:NP_192195.1 (A.thaliana) putative protein (Arabidopsis thaliana)
TaAffx.120601.1.S1_at	0.00509751	0.24896	1.18835	5.06734	4.96668	5.04376	5.24668	5.30329	5.27469	---	---
Ta.19156.1.S1_at	0.00512684	-0.187873	-1.13908	3.27969	3.27969	3.27899	3.0652	3.10989	3.09966	---	Transcribed sequence
Ta.9389.3.S1_at	0.00514658	-0.0872467	-1.06234	5.82641	5.79795	5.81362	5.74861	5.71637	5.71126	---	Transcribed sequence with weak similarity to protein ref:NP_565518.1 (A.thaliana) expressed protein (Arabidopsis thaliana)
Ta.8764.1.S1_at	0.00517229	0.419217	1.3372	6.25385	6.38608	6.20177	6.60712	6.78586	6.70637	---	Transcribed sequences
Ta.19961.1.A1_at	0.00520741	0.390193	1.31057	5.64396	5.79952	5.69107	6.18192	6.11947	6.00374	---	Transcribed sequences
TaAffx.108340.2.S1_s_at	0.00522126	-0.16766	-1.12324	2.82068	2.87738	2.81026	2.68169	2.62564	2.69801	---	---
Ta.6343.1.S1_at	0.00522171	0.536953	1.45091	5.60938	5.5829	5.38288	6.09011	6.15684	5.93907	---	Transcribed sequence with weak similarity to protein ref:NP_179344.1 (A.thaliana) putative protein kinase (Arabidopsis thaliana)
Ta.23973.1.A1_at	0.00523183	-0.233893	-1.176	5.35639	5.39906	5.3003	5.16759	5.12522	5.06126	---	Transcribed sequence with weak similarity to protein sp:Q38862 (A.thaliana) INO2_ARATH Myo-inositol-1-phosphate synthase isozyme 2
TaAffx.8066.1.S1_at	0.00529422	-0.148273	-1.10824	5.95459	5.99112	5.93812	5.8451	5.77566	5.81825	---	---
Ta.11776.2.S1_at	0.00530292	-0.333277	-1.25987	5.11211	5.08949	5.22041	4.83586	4.81936	4.76696	---	Transcribed sequence with weak similarity to protein ref:NP_198322.1 (A.thaliana) putative protein (Arabidopsis thaliana)
TaAffx.8540.1.S1_at	0.00538193	0.19573	1.1453	2.62067	2.68949	2.63292	2.89028	2.84257	2.79742	---	---
Ta.10912.1.S1_at	0.00539812	0.13948	1.10151	6.64022	6.69091	6.70111	6.79134	6.82967	6.82967	---	Transcribed sequences
TaAffx.119175.1.A1_s_at	0.00540118	-0.48613	-1.40068	7.24839	7.36041	7.47614	6.95476	6.87279	6.799	---	---
TaAffx.95437.2.S1_at	0.00547889	-0.401827	-1.32118	4.12724	4.14601	4.28557	3.69107	3.78525	3.87702	---	---
Ta.4804.2.S1_x_at	0.00548537	0.207153	1.15441	7.5202	7.47503	7.42158	7.67732	7.71743	7.64352	---	Transcribed sequence with moderate similarity to protein prf:2019230A (A.thaliana) 2019230A pyruvate dehydrogenase (Arabidopsis thaliana)
Ta.9351.1.S1_s_at	0.00557195	0.45621	1.37193	8.63497	8.67588	8.8362	9.09684	9.23132	9.18752	---	Transcribed sequence with weak similarity to protein ref:NP_564865.1 (A.thaliana) expressed protein (Arabidopsis thaliana)
TaAffx.15707.1.A1_at	0.00557472	-0.192997	-1.14314	7.55609	7.54555	7.49703	7.39149	7.30445	7.32374	---	---
TaAffx.31945.1.S1_at	0.00567586	-0.566877	-1.48131	4.53292	4.7597	4.77767	4.23826	4.01857	4.11283	---	---
Ta.17302.1.S1_at	0.00567854	-0.244337	-1.18455	3.19089	3.12267	3.08803	2.89	2.91596	2.86262	---	Transcribed sequence with weak similarity to protein ref:NP_192693.1 (A.thaliana) putative protein (Arabidopsis thaliana)
TaAffx.4363.1.S1_at	0.00568138	-0.0769167	-1.05476	7.13717	7.13522	7.16062	7.08621	7.0669	7.04915	---	---
TaAffx.107366.1.S1_at	0.00573849	-0.14936	-1.10908	6.16735	6.20582	6.23943	6.04749	6.08475	6.03228	---	---
TaAffx.107141.1.S1_at	0.00574536	-0.513717	-1.42772	4.5197	4.57455	4.50407	4.05197	3.91052	4.09468	---	---
TaAffx.44546.1.A1_at	0.00574683	0.32441	1.25215	2.92509	3.07844	2.97732	3.33689	3.36159	3.2556	---	---
Ta.10623.1.A1_at	0.00574992	-0.211807	-1.15814	3.82286	3.85631	3.77208	3.6571	3.60362	3.55511	---	Transcribed sequences
Ta.21098.1.S1_a_at	0.0057553	0.253697	1.19226	5.73915	5.81467	5.7138	6.02383	5.94297	6.06191	---	Transcribed sequences
Ta.26268.1.A1_at	0.00578271	-0.117487	-1.08484	3.11002	3.13672	3.10953	3.00143	3.00143	3.00095	---	Transcribed sequence
TaAffx.107743.1.S1_at	0.00580419	-0.1327	-1.09634	6.37685	6.317	6.34666	6.24686	6.18631	6.20924	---	---
TaAffx.120538.1.S1_at	0.00583774	-0.366147	-1.28891	5.91845	6.06882	5.91128	5.65446	5.62283	5.52282	---	---
TaAffx.107094.1.S1_at	0.00584023	-0.255817	-1.19401	3.35113	3.39148	3.46831	3.1117	3.14738	3.18439	---	---
Ta.7329.2.S1_at	0.0058566	-0.610557	-1.52685	5.86993	5.96749	6.11785	5.41112	5.21226	5.50022	---	Transcribed sequence with weak similarity to protein ref:NP_171828.1 (A.thaliana) unknown protein (Arabidopsis thaliana)
TaAffx.4644.1.S1_at	0.00586173	0.103173	1.07413	5.30502	5.31591	5.3517	5.4484	5.43004	5.40371	---	---
TaAffx.28942.1.S1_at	0.00588213	-0.44721	-1.3634	7.24668	7.22846	7.07359	6.6377	6.84992	6.71948	---	---
Ta.6663.2.S1_a_at	0.00592913	-0.20023	-1.14888	7.70079	7.72155	7.62858	7.50942	7.44194	7.49887	---	Transcribed sequence with weak similarity to protein ref:NP_494923.1 (C.elegans) Glycoprotein (Caenorhabditis elegans)
TaAffx.91367.1.A1_at	0.00596675	-0.358293	-1.28191	5.57113	5.73092	5.7129	5.30607	5.24716	5.38684	---	---
TaAffx.59916.1.S1_at	0.00597074	-0.26997	-1.20578	6.20938	6.15862	6.28328	5.97282	5.99146	5.87709	---	---
Ta.6069.2.S1_a_at	0.00599246	-0.500747	-1.41495	5.21125	5.14628	5.32464	4.73322	4.69334	4.75337	---	Transcribed sequence with weak similarity to protein ref:NP_195222.1 (A.thaliana) cyclophilin - like protein (Arabidopsis thaliana)
TaAffx.117951.1.S1_at	0.00600864	-0.58574	-1.50081	9.31564	9.09356	9.14582	8.54724	8.60813	8.64243	---	---
TaAffx.91964.1.S1_at	0.00601334	-0.615597	-1.53219	7.24596	7.32355	7.51426	6.73861	6.6748	6.82357	---	---
Ta.10144.1.S1_at	0.00602497	0.118373	1.08551	4.97739	4.98386	5.00768	5.07788	5.11483	5.13134	---	Transcribed sequence with weak similarity to protein ref:NP_563684.1 (A.thaliana) putative AHP2 (Arabidopsis thaliana)
TaAffx.8250.1.S1_at	0.0060673	-0.237363	-1.17884	6.34399	6.44738	6.40784	6.19292	6.15096	6.14324	---	---
TaAffx.78349.1.S1_at	0.00616736	-0.344537	-1.26974	6.20842	6.14077	6.24652	5.76298	5.87382	5.9253	---	---
TaAffx.56424.1.S1_x_at	0.00624694	-0.27329	-1.20856	3.4431	3.54422	3.42522	3.24494	3.22169	3.12604	---	---
TaAffx.38391.1.S1_at	0.00628859	-0.307023	-1.23715	6.7052	6.71865	6.58241	6.43097	6.29949	6.35473	---	---
TaAffx.110955.1.S1_at	0.00631739	-0.24823	-1.18775	6.3382	6.29536	6.25665	6.05972	5.98291	6.10289	---	---
TaAffx.111393.1.S1_at	0.00636141	-0.112277	-1.08093	3.64902	3.66703	3.69364	3.5672	3.55646	3.5492	---	---
Ta.7268.2.S1_at	0.00637117	-0.262903	-1.19989	5.85256	5.83735	5.73335	5.52478	5.60772	5.50205	---	Transcribed sequence with weak similarity to protein pir:T50505 (A.thaliana) T50505 hypothetical protein T22D6.140 - Arabidopsis thaliana
Ta.552.2.S1_at	0.0063822	0.357887	1.28155	4.30659	4.39494	4.23244	4.67748	4.7506	4.57955	---	Transcribed sequences
Ta.30682.2.S1_at	0.00642692	-0.368147	-1.29069	8.61909	8.5336	8.56306	8.26544	8.10911	8.23676	---	Transcribed sequences
TaAffx.28197.1.S1_at	0.00642737	-0.25438	-1.19282	4.76097	4.87057	4.85539	4.60793	4.50536	4.6105	---	---
TaAffx.122532.1.S1_at	0.00645212	-0.816687	-1.76136	6.39714	6.27394	6.02486	5.45166	5.20586	5.58836	---	---
Ta.10725.1.S1_at	0.00649075	0.565157	1.47955	5.81901	5.68236	5.96473	6.37033	6.5101	6.28114	---	Transcribed sequences
TaAffx.109647.2.S1_at	0.00651982	-0.171437	-1.12618	5.59593	5.66699	5.62885	5.50782	5.42733	5.44231	---	---
Ta.25105.3.S1_at	0.00656414	-0.296223	-1.22793	6.36345	6.32021	6.42602	6.15761	6.04644	6.01696	---	Transcribed sequence with moderate similarity to protein pir:T51628 (A.thaliana) T51628 endoplasmatic reticulum retrieval protein Rer1B (validated) - Arabidopsis thaliana
TaAffx.83758.1.S1_s_at	0.00656619	-0.785817	-1.72407	8.59788	8.54034	8.23965	7.78098	7.47039	7.76905	---	---
TaAffx.24909.1.S1_x_at	0.0066181	-0.256177	-1.19431	5.47457	5.39718	5.4776	5.11947	5.22912	5.23223	---	---
TaAffx.113783.1.S1_at	0.00665197	-0.483173	-1.39781	6.36283	6.26257	6.46684	5.85022	5.93225	5.86025	---	---
Ta.26388.1.A1_at	0.00665275	0.293193	1.22535	4.4827	4.40832	4.55634	4.82476	4.71315	4.78903	---	Transcribed sequence with moderate similarity to protein sp:Q9LJI5 (A.thaliana) V0D1_ARATH Probable vacuolar ATP synthase subunit d 1
Ta.13736.1.S1_at	0.00666858	-0.226543	-1.17003	6.56674	6.5112	6.49555	6.23305	6.3333	6.32751	---	Transcribed sequence with weak similarity to protein ref:NP_564381.1 (A.thaliana) expressed protein (Arabidopsis thaliana)
Ta.5212.1.A1_s_at	0.00672234	0.31474	1.24379	8.35564	8.2554	8.37149	8.6043	8.73377	8.58868	---	Transcribed sequence with weak similarity to protein ref:NP_564367.1 (A.thaliana) expressed protein (Arabidopsis thaliana)
TaAffx.54069.1.S1_at	0.00677293	0.225707	1.16935	6.06872	5.96182	5.99416	6.24598	6.27935	6.17649	---	---
Ta.25226.1.A1_at	0.00680758	0.184603	1.1365	5.91276	5.98824	5.92892	6.17713	6.08486	6.12174	---	Transcribed sequences
TaAffx.118628.1.S1_at	0.00681814	-0.540103	-1.45408	3.96457	4.0822	3.817	3.44146	3.27962	3.52238	---	---
Ta.27665.1.A1_at	0.00682588	-0.528743	-1.44267	6.00917	5.77275	5.78031	5.2409	5.29935	5.43575	LOC542927	1-acy1-glycerol-3-phosphate acyltransferase
TaAffx.120080.1.S1_at	0.00690802	-0.2933	-1.22544	8.07682	8.04752	7.98648	7.80669	7.66395	7.76028	---	---
TaAffx.52695.1.S1_at	0.00693043	-0.289107	-1.22188	5.22763	5.33435	5.28782	5.06293	4.9164	5.00315	---	---
Ta.471.3.S1_at	0.00693826	-0.448347	-1.36448	5.04604	5.24546	5.10696	4.60039	4.64225	4.81078	---	Transcribed sequence with weak similarity to protein ref:NP_566160.1 (A.thaliana) putative helicase (Arabidopsis thaliana)
TaAffx.97445.1.A1_at	0.00693921	0.46479	1.38012	5.03465	4.88105	4.80737	5.36103	5.48269	5.27372	---	---
Ta.13069.1.A1_at	0.00697362	-0.43793	-1.35466	4.97252	5.01823	4.98194	4.64433	4.49349	4.52108	---	Transcribed sequences
TaAffx.104573.1.A1_at	0.00699171	-0.343247	-1.26861	5.85833	6.01293	5.99713	5.66091	5.5216	5.65614	---	---
Ta.4257.2.S1_s_at	0.00699642	-0.516933	-1.43091	6.70342	6.4475	6.56298	6.11423	5.91723	6.13164	---	Transcribed sequence with moderate similarity to protein ref:NP_198720.1 (A.thaliana) ABC transporter -like protein (Arabidopsis thaliana)
Ta.10199.2.S1_at	0.00699791	-0.309673	-1.23943	7.26793	7.23355	7.16004	6.92755	6.8981	6.90685	---	Transcribed sequence with weak similarity to protein ref:NP_200761.1 (A.thaliana) 1-aminocyclopropane-1-carboxylate oxidase - like protein (Arabidopsis thaliana)
Ta.5299.1.S1_s_at	0.00700217	-0.21316	-1.15922	3.4601	3.36144	3.44207	3.19513	3.24443	3.18457	---	Transcribed sequence with moderate similarity to protein ref:NP_197764.1 (A.thaliana) putative protein (Arabidopsis thaliana)
TaAffx.79168.1.S1_at	0.00705512	0.119637	1.08646	4.8806	4.92917	4.91125	5.05431	5.03197	4.99365	---	---
Ta.16772.1.S1_at	0.00706741	-0.25372	-1.19228	2.77697	2.78747	2.8659	2.58338	2.60372	2.48208	---	Transcribed sequence with weak similarity to protein ref:NP_179907.1 (A.thaliana) putative glucosyltransferase (Arabidopsis thaliana)
TaAffx.78666.1.S1_at	0.00707195	-0.25761	-1.1955	4.9317	4.96682	4.84416	4.70757	4.58924	4.67304	---	---
TaAffx.83411.1.S1_at	0.00712618	-0.228477	-1.1716	6.28124	6.39225	6.3512	6.16751	6.11245	6.0593	---	---
TaAffx.26821.1.S1_at	0.00715845	0.101983	1.07325	7.16833	7.16981	7.21344	7.26877	7.30118	7.28758	---	---
TaAffx.31019.1.A1_at	0.00716644	0.333667	1.26021	3.28487	3.18214	3.28273	3.6821	3.53429	3.53435	---	---
Ta.7087.1.S1_s_at	0.00717935	0.167543	1.12314	7.40722	7.37673	7.39639	7.58619	7.57713	7.51965	---	Transcribed sequence with weak similarity to protein ref:NP_566530.1 (A.thaliana) protein kinase, putative (Arabidopsis thaliana)
TaAffx.78866.1.S1_at	0.00719677	-0.322733	-1.2507	5.62178	5.74322	5.60102	5.3219	5.41679	5.25913	---	---
TaAffx.93369.1.S1_at	0.00724095	-0.20436	-1.15218	6.56875	6.53214	6.47175	6.2655	6.32978	6.36428	---	---
TaAffx.18541.1.S1_at	0.0072493	-0.154713	-1.1132	6.79666	6.73717	6.72352	6.59004	6.62501	6.57816	---	---
TaAffx.13113.2.S1_s_at	0.0072705	-0.664727	-1.58527	6.89863	7.10281	6.76602	6.29063	6.09587	6.38678	---	---
TaAffx.57870.1.S1_at	0.00727163	-0.318457	-1.247	3.91348	3.92779	3.97996	3.70509	3.57071	3.59006	---	---
Ta.3463.2.S1_at	0.00731562	-0.272103	-1.20757	6.58014	6.70111	6.70379	6.45025	6.34994	6.36854	---	Transcribed sequence with moderate similarity to protein ref:NP_568619.1 (A.thaliana) E2, ubiquitin-conjugating enzyme 18
TaAffx.119544.1.S1_at	0.00732475	-0.562237	-1.47656	4.94183	4.79771	5.06461	4.28004	4.30428	4.53312	kiaa0946	Uncharacterized LOC543393
TaAffx.123483.2.S1_at	0.0073361	0.220163	1.16487	7.17592	7.12648	7.224	7.36383	7.46085	7.36221	---	---
TaAffx.108946.1.S1_at	0.00739488	-0.174663	-1.1287	5.97029	6.06111	6.01115	5.84004	5.87382	5.8047	---	---
TaAffx.114066.1.S1_at	0.0074457	-0.291343	-1.22378	6.027	6.11676	5.99407	5.83734	5.73679	5.68967	---	---
Ta.9971.2.S1_at	0.0074461	-0.309447	-1.23923	5.37662	5.43816	5.28158	5.05671	5.00521	5.1061	---	Transcribed sequences
TaAffx.51881.1.S1_at	0.00751407	-0.222407	-1.16668	5.92744	5.91789	5.82225	5.65958	5.62742	5.71336	---	---
TaAffx.57761.1.S1_at	0.00751598	-0.148477	-1.1084	3.46952	3.52713	3.45335	3.32128	3.31599	3.3673	---	---
TaAffx.107255.1.S1_at	0.00751746	-0.44607	-1.36232	6.14502	6.2065	5.98433	5.74184	5.59144	5.66436	---	---
Ta.6963.2.S1_at	0.00755442	-0.421323	-1.33916	4.61528	4.60874	4.6317	4.12258	4.25982	4.20935	---	Transcribed sequence with weak similarity to protein ref:NP_566600.1 (A.thaliana) expressed protein (Arabidopsis thaliana)
Ta.23767.1.S1_a_at	0.00755471	-0.33944	-1.26527	6.25769	6.25759	6.34191	5.90321	6.04345	5.89221	---	Transcribed sequence with weak similarity to protein ref:NP_567893.1 (A.thaliana) putative protein (Arabidopsis thaliana)
TaAffx.119986.1.S1_at	0.00760149	-0.573977	-1.48862	6.22664	6.35507	6.05781	5.63764	5.53896	5.74099	---	---
TaAffx.93978.1.S1_at	0.00762504	-0.2995	-1.23072	6.57069	6.65413	6.53324	6.36822	6.21132	6.28002	---	---
Ta.10147.3.S1_at	0.00764091	0.26562	1.20215	2.82485	2.74818	2.68727	3.07044	3.00543	2.98129	---	Transcribed sequences
TaAffx.80650.1.S1_at	0.00766161	-0.20926	-1.1561	6.53081	6.59517	6.64006	6.36116	6.35243	6.42467	---	---
Ta.16251.1.S1_a_at	0.00767624	-0.24731	-1.18699	5.0565	5.01482	4.92881	4.80111	4.75648	4.70061	---	Transcribed sequence with weak similarity to protein ref:NP_195158.1 (A.thaliana) putative protein (Arabidopsis thaliana)
Ta.14364.3.S1_x_at	0.00768395	-0.60575	-1.52177	7.71752	7.52916	7.5317	7.09854	6.80612	7.05647	---	Transcribed sequence with moderate similarity to protein ref:NP_173156.1 (A.thaliana) unknown protein (Arabidopsis thaliana)
Ta.10701.2.S1_at	0.00768565	-0.272213	-1.20766	7.44124	7.37052	7.30598	7.10979	7.05809	7.13322	---	Transcribed sequence with weak similarity to protein ref:NP_172728.1 (A.thaliana) calcium dependent protein kinase, putative (Arabidopsis thaliana)
TaAffx.107215.1.S1_at	0.00769511	-0.164427	-1.12072	2.94707	2.94707	2.90231	2.76612	2.76647	2.77058	---	---
TaAffx.31541.1.S1_x_at	0.00775094	-0.342953	-1.26835	7.66212	7.59282	7.70879	7.32339	7.3103	7.30118	---	---
Ta.4159.1.S1_at	0.0078223	-0.532583	-1.44652	5.54966	5.41717	5.5357	5.10198	4.96435	4.83845	---	Transcribed sequence with weak similarity to protein ref:NP_178413.1 (A.thaliana) similar to late embryogenesis abundant proteins (Arabidopsis thaliana)
Ta.4699.2.S1_at	0.00784461	-0.524923	-1.43886	5.9626	6.08882	5.87376	5.49379	5.42122	5.4354	---	Transcribed sequence with weak similarity to protein ref:NP_172510.1 (A.thaliana) unknown protein (Arabidopsis thaliana)
Ta.2703.2.S1_at	0.00786206	-0.42798	-1.34535	4.7228	4.91475	4.92241	4.47163	4.31935	4.48504	---	Transcribed sequence with moderate similarity to protein pir:T01303 (A.thaliana) T01303 hypothetical protein T14P8.7 - Arabidopsis thaliana
TaAffx.93058.2.S1_at	0.00788519	-0.388033	-1.30861	8.11875	7.93532	8.02188	7.74021	7.63099	7.54065	---	---
Ta.4894.1.A1_at	0.00798905	0.47206	1.38709	7.37731	7.58156	7.35785	7.88802	7.8431	8.00178	---	Transcribed sequence with weak similarity to protein ref:NP_491423.1 (C.elegans) helicase (Caenorhabditis elegans)
Ta.27168.1.S1_at	0.00799069	0.239357	1.18047	2.71582	2.82702	2.82085	2.98421	3.08993	3.00762	---	Transcribed sequence with weak similarity to protein ref:NP_192984.1 (A.thaliana) pEARLI 1-like protein (Arabidopsis thaliana)
TaAffx.65961.1.S1_at	0.00799432	-0.291407	-1.22383	5.593	5.63892	5.73689	5.28634	5.38091	5.42734	---	---
Ta.7706.1.S1_at	0.00803311	0.314123	1.24326	5.07439	5.09567	5.06412	5.32404	5.42098	5.43153	---	Transcribed sequence with weak similarity to protein ref:NP_179466.1 (A.thaliana) putative SNF2RAD54 family DNA repair and recombination protein (Arabidopsis thaliana)
TaAffx.54189.1.S1_at	0.00803446	-0.349573	-1.27418	6.56016	6.57601	6.67687	6.27154	6.24966	6.24312	WBLH1-3	BEL1-type homeodomain protein
Ta.12191.2.S1_at	0.00803494	0.287603	1.22061	3.17813	3.17844	3.30509	3.47715	3.49042	3.5569	---	Transcribed sequence with moderate similarity to protein pir:T48317 (A.thaliana) T48317 hypothetical protein F9G14.270 - Arabidopsis thaliana
Ta.23115.2.S1_x_at	0.00806314	0.48597	1.40053	8.86845	8.668	8.75938	9.22218	9.29008	9.24148	---	Transcribed sequence with moderate similarity to protein ref:NP_188408.1 (A.thaliana) dehydrogenase, putative (Arabidopsis thaliana)
Ta.7437.1.S1_at	0.00806396	0.138833	1.10101	3.15379	3.17068	3.10148	3.24585	3.31106	3.28554	---	Transcribed sequences
TaAffx.30433.1.S1_at	0.00806871	-0.422727	-1.34046	6.72365	6.82504	6.68805	6.45023	6.26807	6.25026	---	---
Ta.4884.2.S1_at	0.00807771	-0.210947	-1.15745	5.80477	5.87486	5.86403	5.63659	5.69293	5.5813	---	Transcribed sequence with moderate similarity to protein ref:NP_175713.1 (A.thaliana) cell division-related protein, putative (Arabidopsis thaliana)
TaAffx.43077.1.A1_at	0.00808674	-0.21196	-1.15826	7.42816	7.4611	7.35674	7.2366	7.17856	7.19496	---	---
TaAffx.108957.1.S1_at	0.00809245	-0.2329	-1.17519	7.21615	7.11335	7.11461	6.90851	6.88527	6.95163	---	---
Ta.22972.3.S1_a_at	0.00819679	0.705077	1.63023	4.78938	4.92793	4.81955	5.51803	5.72739	5.40667	---	Transcribed sequence with weak similarity to protein ref:NP_177861.1 (A.thaliana) glutaredoxin, putative (Arabidopsis thaliana)
Ta.3628.1.S1_at	0.00820134	-0.375813	-1.29757	4.50974	4.39009	4.59042	4.20542	4.08506	4.07233	---	Transcribed sequence with weak similarity to protein sp:Q96266 (A.thaliana) GTH6_ARATH Glutathione S-transferase 6
TaAffx.113191.1.S1_at	0.00820474	-0.124953	-1.09047	3.73356	3.77865	3.75488	3.60015	3.66612	3.62596	---	---
TaAffx.82348.2.A1_at	0.00825226	0.77818	1.71497	4.41492	4.64395	4.48696	5.24835	5.51221	5.11981	---	---
Ta.996.2.S1_at	0.00826229	-0.226517	-1.17001	2.89687	2.96106	2.85045	2.69763	2.68727	2.64393	---	Transcribed sequence with moderate similarity to protein ref:NP_174064.1 (A.thaliana) unknown protein (Arabidopsis thaliana)
TaAffx.26862.1.S1_at	0.00826274	0.0869667	1.06213	4.63971	4.63971	4.60797	4.68991	4.73492	4.72346	---	---
Ta.18450.2.S1_x_at	0.00826724	-0.40596	-1.32497	7.37979	7.45039	7.27513	6.9653	6.9949	6.92723	---	Transcribed sequences
Ta.6166.2.S1_a_at	0.00828388	-0.65854	-1.57848	8.91245	8.56249	8.78783	8.16422	7.93888	8.18405	---	Transcribed sequence with moderate similarity to protein ref:NP_194645.1 (A.thaliana) putative protein (Arabidopsis thaliana)
TaAffx.79676.2.S1_x_at	0.00828632	-0.33665	-1.26282	4.46853	4.30037	4.35245	4.11742	3.95076	4.04322	---	---
TaAffx.81600.1.S1_at	0.00830718	-0.290983	-1.22347	5.14039	5.23711	5.08416	4.92071	4.82348	4.84452	---	---
TaAffx.29052.1.S1_at	0.00832113	-0.226707	-1.17016	8.41174	8.36939	8.29679	8.18394	8.14127	8.07259	---	---
Ta.5273.3.A1_a_at	0.0083533	0.3621	1.2853	7.00216	7.07097	7.18865	7.36507	7.54047	7.44254	---	Transcribed sequence with weak similarity to protein ref:NP_195100.1 (A.thaliana) putative protein (Arabidopsis thaliana)
Ta.3666.2.S1_at	0.00839483	-0.423353	-1.34104	5.74669	5.9701	5.90182	5.4543	5.35932	5.53493	---	Transcribed sequence with weak similarity to protein ref:NP_564059.1 (A.thaliana) expressed protein (Arabidopsis thaliana)
TaAffx.24843.1.S1_at	0.00842631	-0.0868367	-1.06204	2.8618	2.89105	2.84455	2.79751	2.7613	2.77808	---	---
Ta.19518.1.S1_at	0.00842808	-0.355953	-1.27983	8.16541	8.19874	8.05007	7.88609	7.6968	7.76347	---	Transcribed sequence with weak similarity to protein ref:NP_568822.1 (A.thaliana) beta-1,3-glucanase-like protein (Arabidopsis thaliana)
TaAffx.627.1.A1_at	0.00843784	0.255313	1.19359	3.12968	3.15022	3.25436	3.41616	3.47977	3.40427	---	---
Ta.9640.2.S1_at	0.00844695	-0.11112	-1.08007	4.48461	4.52808	4.47033	4.35842	4.38579	4.40545	---	Transcribed sequences
TaAffx.106341.1.S1_at	0.00847613	-0.27995	-1.21415	5.38368	5.46134	5.31133	5.17356	5.04607	5.09687	---	---
Ta.10015.1.A1_at	0.00849981	-0.75553	-1.68825	7.51855	7.27099	7.11375	6.5812	6.36328	6.69222	---	Transcribed sequence with weak similarity to protein ref:NP_564409.1 (A.thaliana) alcohol dehydrogenase, putative (Arabidopsis thaliana)
TaAffx.85154.1.S1_at	0.00850612	-0.259737	-1.19726	5.83398	5.91106	5.88539	5.62033	5.54815	5.68274	---	---
TaAffx.91453.1.S1_at	0.00852068	-0.377667	-1.29924	6.50502	6.37495	6.34408	6.13683	5.93418	6.02004	---	---
Ta.5549.1.S1_a_at	0.00852994	-0.3245	-1.25223	7.09729	7.11009	7.25338	6.88323	6.833	6.77103	---	Transcribed sequence with weak similarity to protein ref:NP_176038.1 (A.thaliana) nicotianamine synathase, putative (Arabidopsis thaliana)
TaAffx.50990.1.S1_at	0.0085304	-0.343727	-1.26903	5.80943	5.70871	5.63171	5.47055	5.31281	5.33531	---	---
Ta.8828.3.S1_a_at	0.00854255	-0.30793	-1.23793	4.1746	4.11114	4.0588	3.90263	3.75113	3.76699	---	Transcribed sequence with moderate similarity to protein ref:NP_201440.1 (A.thaliana) CAA66964.1) (Arabidopsis thaliana)
TaAffx.111076.1.S1_at	0.00854956	-0.275073	-1.21006	3.84236	3.95666	3.85095	3.69099	3.58438	3.54938	---	---
TaAffx.7678.1.S1_at	0.00857144	0.320903	1.24911	4.5192	4.66424	4.55963	5.00005	4.86563	4.8401	---	---
TaAffx.117312.1.S1_s_at	0.0085874	-0.38963	-1.31006	6.81867	6.93875	6.89672	6.61297	6.43714	6.43514	---	---
TaAffx.66747.1.A1_at	0.00862358	-0.411957	-1.33049	8.20588	8.39447	8.33293	7.94633	7.88599	7.86509	---	---
Ta.29603.1.A1_at	0.00869131	0.574283	1.48894	4.24275	4.36239	4.55243	4.92566	4.87255	5.08221	---	Transcribed sequence with weak similarity to protein pdb:1QGJ (A.thaliana) A Chain A, Arabidopsis Thaliana Peroxidase N
Ta.25668.1.A1_at	0.00870679	-0.22545	-1.16914	3.83198	3.78096	3.89609	3.56016	3.59904	3.67348	---	Transcribed sequences
TaAffx.83351.1.S1_s_at	0.00870943	-0.42527	-1.34282	8.42331	8.2748	8.45553	7.91915	7.86933	8.08935	---	---
Ta.26927.2.S1_x_at	0.00877003	0.14934	1.10906	6.14331	6.1756	6.1021	6.25613	6.33305	6.27985	---	Transcribed sequence with moderate similarity to protein ref:NP_564921.1 (A.thaliana) expressed protein (Arabidopsis thaliana)
TaAffx.108574.1.S1_at	0.00878999	-0.296827	-1.22844	5.80956	5.79529	5.66205	5.52818	5.42706	5.42118	---	---
Ta.17396.1.S1_at	0.00882445	-0.17446	-1.12854	4.53002	4.59269	4.52331	4.41729	4.38251	4.32284	---	Transcribed sequence
TaAffx.94517.1.S1_at	0.0088672	-0.201693	-1.15005	7.57439	7.62594	7.68134	7.4427	7.3695	7.46439	---	---
TaAffx.114039.1.S1_at	0.00887846	-0.0794467	-1.05661	7.64458	7.62921	7.65882	7.58672	7.56419	7.54336	---	---
Ta.16233.1.S1_at	0.00887889	0.761677	1.69546	4.98597	4.65504	4.98706	5.46581	5.85671	5.59058	---	Transcribed sequence with weak similarity to protein ref:NP_565651.1 (A.thaliana) expressed protein (Arabidopsis thaliana)
TaAffx.111296.2.S1_at	0.00891885	-0.372847	-1.29491	5.65016	5.66001	5.75039	5.40502	5.21129	5.32571	---	---
TaAffx.110642.1.S1_x_at	0.00892425	-0.679223	-1.60128	4.4109	4.49538	4.67885	4.04171	3.66834	3.83741	---	---
Ta.7487.3.S1_at	0.00893397	-0.52268	-1.43662	5.58058	5.75939	5.50205	5.21064	4.9417	5.12164	---	Transcribed sequence with moderate similarity to protein ref:NP_568527.1 (A.thaliana) putative protein (Arabidopsis thaliana)
Ta.13275.2.S1_a_at	0.00893702	-0.589663	-1.5049	7.72461	7.5411	7.81035	7.06415	6.96453	7.27839	---	Transcribed sequence with moderate similarity to protein ref:NP_566067.1 (A.thaliana) expressed protein (Arabidopsis thaliana)
Ta.24553.1.A1_at	0.00897601	0.625927	1.5432	5.41386	5.40668	5.40853	6.1465	5.94075	6.0196	OXO1	Oxalate oxidase
TaAffx.55746.1.S1_at	0.00898385	-0.189727	-1.14055	6.34678	6.42372	6.33256	6.14751	6.18852	6.19785	---	---
TaAffx.68593.3.S1_at	0.00899095	-0.42236	-1.34012	5.71235	5.76884	5.54836	5.24529	5.1586	5.35858	---	---
Ta.6016.2.S1_x_at	0.00899658	-0.537843	-1.4518	8.169	7.94076	7.93072	7.49664	7.40005	7.53026	---	Transcribed sequence with weak similarity to protein ref:NP_176365.1 (A.thaliana) dihydroflavonol 4-reductase, putative (Arabidopsis thaliana)
TaAffx.4196.1.S1_at	0.00901477	-0.179157	-1.13222	5.27765	5.25154	5.34665	5.14278	5.07651	5.11908	---	---
Ta.2902.3.S1_at	0.00904153	-0.345497	-1.27059	2.8786	3.02329	2.84286	2.48553	2.61516	2.60757	---	Transcribed sequence with weak similarity to protein sp:Q9SGE9 (A.thaliana) SYFB_ARATH Probable phenylalanyl-tRNA synthetase beta chain
TaAffx.53146.1.S1_at	0.00911531	-0.103283	-1.07422	6.77212	6.82187	6.78294	6.68127	6.66648	6.71933	---	---
TaAffx.64726.1.S1_at	0.00912479	-0.234623	-1.1766	7.45142	7.44744	7.50157	7.26494	7.16364	7.26798	---	---
Ta.3119.1.S1_at	0.00919051	0.104793	1.07534	5.3771	5.33848	5.38926	5.44662	5.47055	5.50205	---	Transcribed sequence with weak similarity to protein ref:NP_180789.1 (A.thaliana) putative uclacyanin I (Arabidopsis thaliana)
Ta.19039.1.S1_at	0.00919903	-0.657567	-1.57742	7.07213	6.83198	7.01585	6.51138	6.15207	6.28381	---	Transcribed sequence
TaAffx.108510.1.S1_at	0.00920733	-0.437707	-1.35445	5.61417	5.74416	5.50256	5.25894	5.09434	5.19449	---	---
Ta.3115.1.S1_at	0.00922344	0.813427	1.75738	6.86478	6.60292	6.82155	7.40202	7.82585	7.50166	GSL22	1,3-beta-glucan synthase 22-like
Ta.23304.1.S1_at	0.00922806	0.781153	1.7185	6.99282	6.69716	6.87841	7.39161	7.798	7.72224	---	Transcribed sequence with weak similarity to protein ref:NP_175098.1 (A.thaliana) unknown protein (Arabidopsis thaliana)
TaAffx.110116.1.S1_at	0.00924878	0.67698	1.59879	3.30084	3.56414	3.20408	4.05641	4.17884	3.86475	---	---
Ta.13363.1.S1_at	0.00927651	0.409623	1.32834	2.5231	2.64914	2.71396	3.08461	3.00543	3.02503	---	Transcribed sequence with moderate similarity to protein pir:T49307 (A.thaliana) T49307 hypothetical protein T16L24.210 - Arabidopsis thaliana
TaAffx.118951.1.S1_at	0.00927939	-0.356583	-1.28039	5.81569	5.77633	5.85757	5.55593	5.38435	5.43956	---	---
TaAffx.83433.1.S1_at	0.00928011	-0.363987	-1.28698	2.88971	2.97392	2.93367	2.65365	2.47465	2.57704	---	---
Ta.428.2.S1_x_at	0.0093171	-1.06322	-2.08959	8.66929	8.2261	8.7779	7.784	7.32184	7.37778	MIP	Putative NOD26-like membrane integral protein
Ta.9122.3.S1_x_at	0.0094254	-0.318257	-1.24682	5.91355	6.08748	6.02723	5.64884	5.77657	5.64808	---	Transcribed sequence with moderate similarity to protein ref:NP_563809.1 (A.thaliana) expressed protein (Arabidopsis thaliana)
TaAffx.129203.1.A1_at	0.00946009	0.652343	1.57172	5.17621	4.94697	5.13908	5.59289	5.94261	5.68379	---	---
TaAffx.113279.1.S1_at	0.00946095	0.175457	1.12932	4.70617	4.71563	4.62878	4.87435	4.82575	4.87685	---	---
TaAffx.57528.1.S1_at	0.00948512	0.210737	1.15728	3.19164	3.08602	3.18016	3.32265	3.39413	3.37325	---	---
TaAffx.27059.1.S1_at	0.00949045	-0.40159	-1.32096	6.60676	6.59412	6.74107	6.37237	6.20773	6.15708	---	---
TaAffx.80034.1.S1_at	0.00952139	-0.26298	-1.19995	7.8941	7.90004	7.89746	7.6413	7.58577	7.67559	---	---
Ta.30852.1.S1_at	0.00955812	0.284553	1.21803	6.0921	6.04678	5.98524	6.32125	6.40753	6.249	---	Transcribed sequence
TaAffx.13335.1.S1_at	0.00960623	-0.160777	-1.11789	2.93828	2.9685	3.01939	2.86251	2.80325	2.77808	---	---
Ta.8444.1.A1_at	0.00961746	-0.121973	-1.08822	7.18342	7.20045	7.16284	7.07639	7.08189	7.02251	---	Transcribed sequence
TaAffx.38287.1.S1_x_at	0.00961843	-0.15359	-1.11233	4.04754	4.10543	4.02864	3.8928	3.89711	3.93093	---	---
Ta.30028.1.S1_s_at	0.00962031	0.402093	1.32142	4.99145	4.78749	4.85677	5.27608	5.33549	5.23042	---	Transcribed sequence with weak similarity to protein ref:NP_177313.1 (A.thaliana) peroxidase ATP4a (Arabidopsis thaliana)
TaAffx.100458.1.S1_at	0.00963676	-0.473507	-1.38848	4.47277	4.55394	4.71128	3.95972	4.19438	4.16337	---	---
TaAffx.128565.25.S1_s_at	0.00964766	0.386673	1.30738	11.5474	11.5279	11.429	11.8493	11.8074	12.0076	---	---
TaAffx.29650.1.S1_x_at	0.00965839	-0.21775	-1.16292	7.49451	7.42238	7.46634	7.27735	7.17444	7.27819	---	---
Ta.10063.1.S1_s_at	0.00970028	0.686203	1.60904	10.8908	11.1598	11.147	11.7612	11.9409	11.5541	---	Transcribed sequence with weak similarity to protein ref:NP_199054.1 (A.thaliana) pitrilysin (Arabidopsis thaliana)
Ta.18865.1.A1_at	0.00970295	-0.333137	-1.25975	6.81977	6.84748	6.68832	6.55531	6.4121	6.38875	---	Transcribed sequence with weak similarity to protein ref:NP_192705.1 (A.thaliana) AX110P -like protein (Arabidopsis thaliana)
Ta.12561.3.S1_at	0.00971199	-0.745643	-1.67672	8.40821	8.18542	7.99141	7.64134	7.40978	7.29699	LOC100682463	UFG1
TaAffx.24738.1.S1_at	0.00971729	-0.38408	-1.30503	5.72788	5.6062	5.59782	5.2521	5.25154	5.27602	---	---
Ta.10571.1.A1_at	0.00975009	-0.38488	-1.30575	8.36705	8.21383	8.16857	7.82036	7.79625	7.9782	---	Transcribed sequences
Ta.4997.2.S1_x_at	0.0097577	-0.224027	-1.16799	6.9351	6.9239	6.83219	6.7172	6.60311	6.6988	---	Transcribed sequence with weak similarity to protein ref:NP_565585.1 (A.thaliana) expressed protein (Arabidopsis thaliana)
Ta.21109.1.A1_at	0.00976277	0.67596	1.59766	6.24855	6.58074	6.57667	7.05119	7.29742	7.08523	---	Transcribed sequence with weak similarity to protein pir:T51622 (A.thaliana) T51622 probable aldehyde oxidase
TaAffx.57936.1.S1_at	0.00976317	-0.352363	-1.27665	4.35466	4.44715	4.5257	4.08609	4.12886	4.05547	---	---
Ta.8433.2.S1_x_at	0.00976369	-0.36025	-1.28365	7.59904	7.43718	7.6173	7.25192	7.08799	7.23286	---	Transcribed sequence with weak similarity to protein ref:NP_178662.1 (A.thaliana) 12-oxophytodienoate-10,11-reductase (Arabidopsis thaliana)
Ta.26937.1.A1_at	0.00979199	-0.337517	-1.26358	6.45874	6.56213	6.43652	6.12544	6.25294	6.06646	---	Transcribed sequence with weak similarity to protein ref:NP_565504.1 (A.thaliana) putative ubiquitin fusion-degradation protein (Arabidopsis thaliana)
Ta.4103.2.S1_at	0.00982167	-0.531437	-1.44537	5.28916	5.00764	5.07024	4.72409	4.46533	4.58331	---	Transcribed sequence with weak similarity to protein ref:NP_187461.1 (A.thaliana) MATE efflux family protein, putative (Arabidopsis thaliana)
Ta.25220.1.S1_x_at	0.00982356	0.534303	1.44824	6.95277	7.17789	7.2343	7.52767	7.78641	7.65379	---	Transcribed sequences
Ta.25393.1.S1_at	0.0098425	0.29774	1.22922	7.67798	7.74277	7.78602	8.03684	8.02461	8.03854	---	Transcribed sequence with weak similarity to protein ref:NP_177275.1 (A.thaliana) unknown protein (Arabidopsis thaliana)
Ta.5493.1.S1_at	0.00985085	0.85447	1.80809	7.02445	7.3272	7.46859	7.95559	8.3834	8.04466	COPII	coat protein II
Ta.25244.2.S1_at	0.00986629	-0.172813	-1.12725	4.05659	4.01511	3.98954	3.87969	3.87172	3.79139	---	Transcribed sequence with weak similarity to protein ref:NP_188154.1 (A.thaliana) putative ubiquitin-conjugating enzyme (Arabidopsis thaliana)
TaAffx.55352.1.S1_at	0.00987526	0.50531	1.41943	4.58192	4.5302	4.55895	5.17294	5.04344	4.97062	---	---
Ta.22641.1.A1_at	0.00989311	0.231	1.17365	3.49121	3.391	3.51447	3.68805	3.75083	3.6508	---	Transcribed sequences
TaAffx.86817.1.S1_at	0.0099387	-0.09026	-1.06456	4.55448	4.58514	4.54755	4.50104	4.46328	4.45207	---	---
Ta.15644.1.S1_at	0.00998552	0.261923	1.19908	2.57443	2.54734	2.54552	2.8578	2.75422	2.84104	---	Transcribed sequence
TaAffx.119070.1.S1_at	0.0100037	-0.402527	-1.32182	5.98091	6.13228	6.20293	5.81373	5.64332	5.65149	---	---
TaAffx.12088.1.A1_at	0.0100153	-0.383673	-1.30466	5.01096	4.80456	4.96826	4.59203	4.59819	4.44254	---	---
TaAffx.81252.1.S1_at	0.0100172	-0.388563	-1.30909	5.34221	5.41928	5.44834	5.12332	4.91767	5.00315	---	---
TaAffx.103511.1.S1_at	0.0100882	-0.325953	-1.25349	6.54931	6.58038	6.43771	6.30361	6.14458	6.14135	---	---
Ta.13947.1.S1_at	0.0100907	0.354587	1.27862	6.54701	6.50674	6.63122	6.90318	7.02173	6.82382	---	Transcribed sequence with weak similarity to protein ref:NP_188957.1 (A.thaliana) hypothetical protein (Arabidopsis thaliana)
Ta.16942.1.S1_a_at	0.0101158	-0.213563	-1.15955	4.9149	4.79371	4.84976	4.69567	4.62197	4.60004	---	Transcribed sequence
Ta.9710.2.S1_at	0.010116	0.28902	1.22181	5.62452	5.75721	5.77635	6.00702	6.07093	5.94719	---	Transcribed sequence with weak similarity to protein pir:G71409 (A.thaliana) G71409 probable replication control protein - Arabidopsis thaliana
Ta.25637.1.S1_a_at	0.0101224	0.74032	1.67055	5.65055	5.60088	5.84127	6.35795	6.67235	6.28336	---	Transcribed sequence with weak similarity to protein ref:NP_199754.1 (A.thaliana) WD-40 repeat protein-like (Arabidopsis thaliana)
Ta.9366.3.S1_at	0.0101295	-0.155477	-1.11379	3.93777	3.85211	3.91518	3.75926	3.70638	3.77299	LOC606390	Dof1
TaAffx.16102.1.A1_at	0.0101563	-0.113177	-1.08161	6.82444	6.79416	6.81827	6.67056	6.73075	6.69603	---	---
TaAffx.86362.1.S1_at	0.0101608	-0.435173	-1.35207	9.24734	9.03905	9.02481	8.68293	8.57197	8.75078	---	---
TaAffx.117364.2.S1_at	0.0101657	-0.3343	-1.26077	4.92644	5.11065	5.04878	4.7852	4.62332	4.67445	---	---
TaAffx.53603.1.S1_at	0.0102069	-0.18747	-1.13876	6.00397	6.08883	5.99417	5.78773	5.85839	5.87844	---	---
TaAffx.80534.1.S1_at	0.0102226	-0.403823	-1.32301	7.31431	7.38249	7.21983	7.01063	6.78039	6.91414	Cry1a	Cryptochrome 1a
TaAffx.39568.7.A1_at	0.0102268	0.42372	1.34138	6.46555	6.68193	6.52624	6.85578	7.00751	7.08159	---	---
Ta.25436.2.S1_x_at	0.0102341	-0.123677	-1.08951	4.73476	4.78975	4.73558	4.65485	4.64364	4.59057	---	Transcribed sequence with weak similarity to protein ref:NP_194238.1 (A.thaliana) magnesium-protoporphyrin IX methyltransferase - like protein (Arabidopsis thaliana)
Ta.12921.3.S1_x_at	0.0102352	0.438703	1.35539	5.59289	5.39516	5.5823	5.85539	5.93577	6.0953	---	Transcribed sequence with weak similarity to protein ref:NP_190401.1 (A.thaliana) hypothetical protein (Arabidopsis thaliana)
TaAffx.94744.1.S1_at	0.0102899	-0.365397	-1.28824	5.6445	5.67764	5.54732	5.33725	5.14039	5.29563	---	---
TaAffx.128712.2.S1_s_at	0.010294	0.193083	1.1432	13.875	13.8828	13.7892	14.0148	14.0098	14.1016	LOC100146087	Photosystem II CP43 chlorophyll apoprotein
Ta.10739.1.A1_at	0.0103372	0.476707	1.39156	6.31593	6.0861	6.15818	6.51084	6.76604	6.71345	---	Transcribed sequence with weak similarity to protein pir:T47959 (A.thaliana) T47959 hypothetical protein F15G16.60 - Arabidopsis thaliana
Ta.4034.1.S1_at	0.0103383	-0.272633	-1.20801	3.45601	3.51839	3.36447	3.24312	3.11122	3.16663	---	Transcribed sequences
Ta.11754.1.A1_at	0.0103774	0.31245	1.24181	9.0924	9.0539	9.0525	9.38941	9.44261	9.30413	---	Transcribed sequence
Ta.27712.1.S1_at	0.0104072	-0.319737	-1.2481	4.93963	5.03264	5.12196	4.73907	4.75278	4.64317	LOC542895	AmiB
Ta.5656.1.A1_at	0.0104217	-0.211643	-1.15801	3.61708	3.65934	3.72047	3.51105	3.45964	3.39127	---	Transcribed sequence with weak similarity to protein sp:P42731 (A.thaliana) PAB2_ARATH Polyadenylate-binding protein 2
TaAffx.93040.1.S1_at	0.0104247	-0.54594	-1.45997	5.84832	5.84654	5.61768	5.28062	5.04922	5.34488	---	---
Ta.16715.1.S1_at	0.0104389	-0.187373	-1.13869	3.14409	3.09628	3.09054	2.97631	2.91936	2.87312	---	Transcribed sequence
TaAffx.109197.1.S1_s_at	0.0104496	-0.557733	-1.47195	8.60129	8.60768	8.43668	7.98246	7.83789	8.1521	---	---
Ta.11303.1.A1_at	0.0104844	0.895927	1.8608	5.98509	6.01889	6.39887	6.74172	7.19359	7.15532	---	Transcribed sequence with weak similarity to protein ref:NP_200486.1 (A.thaliana) pollen specific protein SF21 (Arabidopsis thaliana)
TaAffx.69951.1.S1_at	0.0104957	0.40205	1.32138	8.46856	8.62146	8.6923	8.93374	8.94436	9.11037	---	---
Ta.5541.1.S1_a_at	0.0105063	0.521083	1.43503	7.59006	7.85933	7.80835	8.15784	8.42617	8.23698	---	Transcribed sequence with weak similarity to protein pir:T17270 (H.sapiens) T17270 hypothetical protein DKFZp434N241.1 - human
TaAffx.29891.1.S1_at	0.0105343	-0.247033	-1.18676	7.8352	7.94362	7.83558	7.69944	7.61215	7.56171	---	---
TaAffx.97954.1.A1_at	0.0105343	0.212623	1.15879	5.02153	4.99524	5.0973	5.24638	5.2305	5.27506	---	---
Ta.7168.2.S1_a_at	0.0106	-0.590977	-1.50627	8.40483	8.36022	8.31871	7.82788	7.61795	7.865	---	Transcribed sequence with moderate similarity to protein ref:NP_194789.1 (A.thaliana) signal recognition particle receptor-like protein (Arabidopsis thaliana)
TaAffx.25088.1.S1_at	0.0106139	-0.333773	-1.26031	4.66834	4.79373	4.82353	4.41727	4.33867	4.52834	---	---
Ta.7043.2.S1_at	0.0106917	-0.607693	-1.52382	6.88527	6.54219	6.75179	6.04906	6.06475	6.24236	---	Transcribed sequences
TaAffx.105544.1.S1_at	0.0107039	-0.19771	-1.14688	5.19021	5.11494	5.12371	4.96263	4.88108	4.99202	---	---
Ta.6277.2.S1_at	0.0107229	-0.369043	-1.2915	6.13099	6.22755	6.23723	5.74472	5.79996	5.94396	---	Transcribed sequence with weak similarity to protein pir:T51578 (A.thaliana) T51578 spindle pole body protein-like - Arabidopsis thaliana
TaAffx.120625.1.S1_at	0.0107405	-0.405763	-1.32479	6.97482	7.1395	6.97224	6.63636	6.64928	6.58363	---	---
Ta.2677.2.S1_at	0.0107803	-0.532707	-1.44664	6.84637	6.55415	6.79158	6.06576	6.29517	6.23305	---	Transcribed sequence with weak similarity to protein pir:T50527 (A.thaliana) T50527 hypothetical protein T27I15_150 - Arabidopsis thaliana
Ta.5796.3.S1_a_at	0.0107859	0.489407	1.40387	8.9252	8.70983	8.7069	9.29184	9.3966	9.12171	GSH1	gamma-glutamylcysteine synthetase
Ta.9369.3.S1_x_at	0.0107962	-0.535667	-1.44961	7.85039	7.69468	7.86183	7.32611	7.0934	7.38039	---	Transcribed sequence with strong similarity to protein ref:NP_196543.1 (A.thaliana) P53492) (Arabidopsis thaliana)
TaAffx.51618.1.S1_at	0.0108067	-0.19064	-1.14127	6.98766	7.08601	7.04069	6.85779	6.82177	6.86288	---	---
Ta.14446.1.A1_at	0.0108215	0.334493	1.26093	6.71543	6.57332	6.57786	6.88323	7.0663	6.92056	SAD1	Aestivum stearoyl-ACP desaturase
Ta.25857.1.A1_at	0.0108252	-0.48109	-1.3958	5.75674	5.98869	5.76019	5.40071	5.20856	5.45308	myoVIIIA1	MyoVIIIA1 protein
Ta.9125.3.S1_a_at	0.0108497	-0.299667	-1.23086	6.72292	6.55009	6.63173	6.39636	6.25386	6.35552	---	Transcribed sequence with weak similarity to protein ref:NP_194317.1 (A.thaliana) putative protein (Arabidopsis thaliana)
Ta.23295.1.S1_at	0.0108546	0.98968	1.98574	11.1202	11.2328	10.8646	11.9268	12.3911	11.8686	---	Transcribed sequence with weak similarity to protein ref:NP_198861.1 (A.thaliana) putative protein (Arabidopsis thaliana)
TaAffx.75295.1.S1_at	0.0108596	-0.14278	-1.10403	5.83669	5.80779	5.83427	5.68278	5.72026	5.64737	---	---
Ta.8227.1.S1_at	0.0108782	0.446993	1.3632	6.41817	6.4449	6.35455	6.92142	6.72397	6.91321	---	Transcribed sequence with weak similarity to protein ref:NP_195452.1 (A.thaliana) cytochrome p450 - like protein (Arabidopsis thaliana)
TaAffx.107230.1.S1_at	0.010879	-0.28959	-1.22229	3.17421	3.20506	3.24434	3.00521	2.86817	2.88146	---	---
TaAffx.106160.1.S1_x_at	0.0108958	-0.266557	-1.20293	3.16751	3.15859	3.28803	2.88136	3.02059	2.91251	---	---
Ta.12101.1.A1_at	0.0109221	0.33891	1.2648	4.39173	4.29565	4.4827	4.81081	4.6304	4.7456	---	Transcribed sequence with weak similarity to protein ref:NP_196054.1 (A.thaliana) putative c2h2 zinc finger transcription factor (Arabidopsis thaliana)
TaAffx.52189.1.S1_at	0.0109773	-0.24417	-1.18441	5.93997	6.04237	6.00078	5.70964	5.70814	5.83283	---	---
Ta.18280.1.S1_at	0.0109806	-0.569277	-1.48378	7.23003	7.45866	7.14029	6.81729	6.61056	6.6933	---	Transcribed sequence with weak similarity to protein ref:NP_192650.1 (A.thaliana) putative protein (Arabidopsis thaliana)
TaAffx.4813.1.S1_at	0.0109847	-0.06971	-1.04951	4.91496	4.89749	4.9349	4.84501	4.83734	4.85587	---	---
Ta.4672.1.A1_a_at	0.011001	0.950057	1.93195	8.71154	9.14638	8.8097	9.7701	10.144	9.6037	---	Transcribed sequences
TaAffx.86507.1.S1_at	0.0110014	0.248637	1.18808	5.11365	5.22665	5.09308	5.42245	5.43441	5.32243	---	---
Ta.6368.2.S1_at	0.0110032	-1.04638	-2.06534	6.64854	6.04904	6.30715	5.23952	5.13097	5.49511	---	Transcribed sequence with weak similarity to protein ref:NP_178446.1 (A.thaliana) putative MYB family transcription factor (Arabidopsis thaliana)
TaAffx.4884.1.S1_x_at	0.0110171	-0.395003	-1.31495	6.97301	7.10831	6.88275	6.65801	6.64296	6.47809	---	---
TaAffx.8253.1.S1_at	0.0110364	-0.196247	-1.14571	3.23944	3.30545	3.20709	3.03694	3.00902	3.11728	---	---
TaAffx.83227.1.S1_x_at	0.0110404	-0.524097	-1.43803	4.55381	4.84679	4.66404	4.23632	4.18615	4.06988	---	---
Ta.27509.1.S1_at	0.0111366	-0.308147	-1.23812	4.50974	4.66266	4.51227	4.24282	4.17855	4.33886	---	Clone wle1n.pk0092.c1:fis, full insert mRNA sequence
TaAffx.51267.1.S1_at	0.0111434	-0.182437	-1.1348	5.70985	5.6605	5.76246	5.58492	5.49605	5.50453	---	---
Ta.7241.2.S1_at	0.0111442	-0.377737	-1.2993	5.73175	5.91787	5.78772	5.54678	5.32896	5.42839	---	Transcribed sequences
TaAffx.131907.1.S1_s_at	0.0111493	-0.410803	-1.32943	6.55492	6.75149	6.68795	6.35352	6.12102	6.28741	---	---
Ta.14520.3.S1_a_at	0.0111572	-0.478757	-1.39354	6.48229	6.53169	6.43766	5.86987	6.05362	6.09188	---	Transcribed sequence with weak similarity to protein ref:NP_179673.1 (A.thaliana) putative NADH-ubiquinone oxireductase (Arabidopsis thaliana)
Ta.7489.2.S1_a_at	0.011252	-0.278363	-1.21282	8.37603	8.28115	8.42982	8.12523	8.05277	8.07391	---	Transcribed sequence with weak similarity to protein ref:NP_173816.1 (A.thaliana) unknown protein (Arabidopsis thaliana)
TaAffx.113263.11.S1_at	0.0112595	-0.2428	-1.18329	6.10981	6.01701	6.14847	5.92475	5.81873	5.80341	---	---
Ta.7394.2.S1_at	0.0112818	-0.262637	-1.19967	6.53339	6.41873	6.536	6.30041	6.15089	6.24891	---	Transcribed sequence with weak similarity to protein ref:NP_565033.1 (A.thaliana) C2H2-type zinc finger protein, putative (Arabidopsis thaliana)
TaAffx.114922.1.S1_at	0.0113474	-0.338437	-1.26439	6.69626	6.66341	6.56473	6.37259	6.18863	6.34787	---	---
TaAffx.85392.1.S1_at	0.0113544	-0.139533	-1.10155	3.00543	2.9516	2.9281	2.78601	2.86017	2.82035	---	---
Ta.872.2.S1_x_at	0.0113907	-0.54411	-1.45812	7.4758	7.28243	7.51672	6.95543	6.69589	6.9913	---	Transcribed sequence with weak similarity to protein ref:NP_186922.1 (A.thaliana) thioredoxin f1 (Arabidopsis thaliana)
Ta.13308.2.S1_x_at	0.0114137	-0.478027	-1.39284	7.72371	7.506	7.46119	7.22111	7.01883	7.01688	---	Transcribed sequence with moderate similarity to protein ref:NP_566842.1 (A.thaliana) putative pectinesterase (Arabidopsis thaliana)
Ta.10675.1.A1_at	0.0114198	-0.298687	-1.23002	5.80518	5.74191	5.63018	5.46381	5.46381	5.35359	---	Transcribed sequence with weak similarity to protein ref:NP_173294.1 (A.thaliana) flavonol 4-sulfotransferase, putative (Arabidopsis thaliana)
Ta.16958.2.S1_x_at	0.0114509	-0.1819	-1.13438	8.30631	8.23072	8.33473	8.10616	8.07351	8.14639	---	Transcribed sequence with weak similarity to protein ref:NP_189427.1 (A.thaliana) NADPH:quinone oxidoreductase
TaAffx.85709.1.S1_x_at	0.0114568	-0.349107	-1.27377	5.87901	6.07289	5.92842	5.55226	5.67258	5.60816	---	---
TaAffx.106721.1.S1_at	0.0114807	-0.227747	-1.171	7.39007	7.35002	7.38865	7.15171	7.204	7.08979	---	---
Ta.4091.1.S1_s_at	0.0114894	-0.763983	-1.69817	6.62096	6.94317	6.75119	6.20201	5.75822	6.06314	raftin1a /// raftin1b	RAFTIN1a anther protein /// RAFTIN1b protein
TaAffx.5479.1.S1_at	0.0115103	-0.352173	-1.27648	4.55276	4.6436	4.43507	4.27298	4.17038	4.13155	LOC780684	Dimeric alpha-amylase inhibitor precursor
TaAffx.32509.1.S1_at	0.0115233	-0.856013	-1.81003	5.56998	5.78341	6.02177	5.09629	4.65261	5.05822	---	---
TaAffx.110795.1.S1_at	0.0115625	-0.415833	-1.33407	4.80757	4.86467	4.68312	4.417	4.22859	4.46227	---	---
TaAffx.128482.1.S1_x_at	0.0115638	-0.700937	-1.62556	9.53494	9.51737	9.80223	8.91874	8.70771	9.12528	---	---
Ta.21508.1.A1_at	0.0116096	-0.304073	-1.23463	6.02391	6.09522	6.12698	5.7995	5.68101	5.85338	---	Transcribed sequence with weak similarity to protein ref:NP_200466.1 (A.thaliana) putative protein (Arabidopsis thaliana)
TaAffx.11120.1.S1_at	0.0116201	-0.224303	-1.16821	5.99917	6.0959	6.06335	5.79764	5.78255	5.90532	---	---
Ta.26983.1.A1_at	0.0116402	-0.152617	-1.11158	5.56513	5.52765	5.49566	5.32434	5.40562	5.40063	---	Transcribed sequence with weak similarity to protein prf:1710349A (A.thaliana) 1710349A basic chitinase (Arabidopsis thaliana)
TaAffx.58300.1.S1_at	0.0116439	-0.08019	-1.05716	7.71147	7.6845	7.66499	7.62956	7.60202	7.58881	---	---
TaAffx.113023.1.S1_at	0.0116592	-0.35184	-1.27619	6.83753	6.91441	6.73565	6.57892	6.37275	6.4804	---	---
TaAffx.84172.1.S1_at	0.0116643	-0.421183	-1.33903	5.52063	5.77202	5.65748	5.25495	5.30757	5.12406	---	---
TaAffx.27345.1.S1_at	0.0116751	-0.14736	-1.10754	6.63733	6.54955	6.58704	6.41682	6.43412	6.4809	---	---
Ta.17432.1.S1_at	0.0117016	-0.143217	-1.10436	5.8545	5.90045	5.85049	5.77044	5.71903	5.68632	---	Transcribed sequences
Ta.7631.2.S1_x_at	0.0117122	-0.29114	-1.22361	5.56031	5.51789	5.58007	5.31214	5.29767	5.17504	---	Transcribed sequence with weak similarity to protein ref:NP_565735.1 (A.thaliana) putative CCR4-associated factor (Arabidopsis thaliana)
TaAffx.82134.1.S1_at	0.0117334	-0.28824	-1.22115	9.15183	9.20757	9.29997	8.96785	8.90876	8.91804	TaThf1	Chloroplast Ptr ToxA-binding protein
TaAffx.78938.1.S1_at	0.011762	-0.3212	-1.24937	4.79767	4.88096	4.96092	4.66266	4.53539	4.4779	---	---
Ta.6043.1.S1_at	0.0117822	-0.548443	-1.46251	6.52401	6.21119	6.34913	5.90841	5.79366	5.73693	---	Transcribed sequence with weak similarity to protein ref:NP_564029.1 (A.thaliana) expressed protein (Arabidopsis thaliana)
TaAffx.36962.1.A1_at	0.0118465	-0.403843	-1.32303	4.27292	4.4199	4.51346	4.0944	3.91966	3.98069	---	---
Ta.13308.2.S1_a_at	0.0119047	-0.517453	-1.43143	7.8258	7.55624	7.69182	7.12102	7.1664	7.23408	---	Transcribed sequence with moderate similarity to protein ref:NP_566842.1 (A.thaliana) putative pectinesterase (Arabidopsis thaliana)
Ta.6575.3.S1_s_at	0.0119153	-0.78018	-1.71735	7.79434	7.82647	8.20684	7.2572	6.93061	7.2993	---	Transcribed sequence with weak similarity to protein ref:NP_172467.1 (A.thaliana) putative sucroseH+ symporter (Arabidopsis thaliana)
Ta.21216.3.S1_a_at	0.0119378	-0.31939	-1.2478	7.90921	7.7174	7.81663	7.51567	7.41179	7.55761	---	Transcribed sequence with moderate similarity to protein ref:NP_195252.1 (A.thaliana) NAD+ dependent isocitrate dehydrogenase subunit 1 (Arabidopsis thaliana)
TaAffx.800.1.S1_at	0.0119454	0.77981	1.7169	5.18217	5.32503	5.59611	6.05922	6.4034	5.98012	---	---
Ta.9557.3.S1_x_at	0.0119607	-0.378147	-1.29967	7.26955	7.12029	7.34279	6.97064	6.80888	6.81867	---	Transcribed sequence with moderate similarity to protein ref:NP_173080.1 (A.thaliana) putative glyceraldehyde-3-phosphate dehydrogenase (Arabidopsis thaliana)
Ta.15721.1.A1_at	0.0119621	-0.185147	-1.13693	5.67805	5.77213	5.69747	5.47087	5.54697	5.57437	---	Transcribed sequence with weak similarity to protein ref:NP_564389.1 (A.thaliana) expressed protein (Arabidopsis thaliana)
TaAffx.83918.1.S1_at	0.0119685	-0.15934	-1.11678	6.97405	7.00372	7.01505	6.88013	6.79288	6.84179	---	---
Ta.28398.1.S1_x_at	0.0119759	-0.318503	-1.24704	9.0944	9.11459	9.20252	8.81748	8.72543	8.91309	---	Transcribed sequence with weak similarity to protein ref:NP_200466.1 (A.thaliana) putative protein (Arabidopsis thaliana)
TaAffx.113676.2.S1_at	0.0119888	-0.207627	-1.15479	6.36323	6.27521	6.30276	6.16592	6.11125	6.04115	---	---
Ta.23182.1.S1_at	0.0120346	0.200383	1.149	9.72933	9.81886	9.80187	9.9257	10.046	9.97946	---	Transcribed sequences
TaAffx.77835.1.S1_at	0.0120472	-0.3929	-1.31303	6.56191	6.77981	6.70203	6.17502	6.29484	6.39519	---	---
Ta.3069.1.S1_at	0.0120684	0.23302	1.17529	8.47919	8.41038	8.51962	8.67855	8.78183	8.64787	---	Transcribed sequence with weak similarity to protein ref:NP_199553.1 (A.thaliana) putative protein (Arabidopsis thaliana)
Ta.7239.1.A1_at	0.0121014	0.54524	1.45926	6.52767	6.29862	6.34614	6.87885	7.12183	6.80747	---	Transcribed sequences
Ta.13246.1.S1_x_at	0.0121086	0.18674	1.13819	6.7784	6.74172	6.73972	6.91094	6.91176	6.99736	---	Transcribed sequence with weak similarity to protein ref:NP_567841.1 (A.thaliana) transcription factor-like protein (Arabidopsis thaliana)
Ta.24549.2.S1_x_at	0.0121885	-0.330433	-1.25739	6.09849	6.24445	6.15569	5.94378	5.81743	5.74612	---	Transcribed sequence with moderate similarity to protein ref:NP_196190.1 (A.thaliana) AtPH1-like protein (Arabidopsis thaliana)
TaAffx.62678.1.S1_at	0.012238	-0.101263	-1.07271	6.53288	6.56908	6.54391	6.46927	6.45976	6.41305	---	---
TaAffx.65338.1.A1_at	0.0122606	0.38452	1.30543	4.67941	4.55424	4.55253	4.90987	5.11256	4.91731	---	---
TaAffx.80576.1.S1_at	0.0122788	0.268557	1.2046	6.06249	6.01705	5.9197	6.23262	6.21435	6.35794	---	---
TaAffx.26161.1.S1_x_at	0.01228	-0.0995067	-1.07141	4.68481	4.63152	4.64193	4.55398	4.52494	4.58082	---	---
Ta.30606.1.A1_at	0.0122899	-0.20331	-1.15134	6.66093	6.5448	6.57292	6.40063	6.33245	6.43564	LOC543377	uncharacterized LOC543377
TaAffx.78545.5.S1_x_at	0.0122936	-0.27775	-1.2123	3.77666	3.72327	3.69976	3.49754	3.36537	3.50353	LOC100192158	WRKY39 transcription factor
TaAffx.84753.1.S1_at	0.0123109	0.326073	1.2536	4.46997	4.60723	4.6512	4.89653	4.99421	4.81588	---	---
TaAffx.53558.1.S1_at	0.0123193	-0.161663	-1.11858	2.95791	2.99978	2.93721	2.80411	2.80529	2.80051	---	---
TaAffx.8741.1.S1_at	0.0123206	-0.199897	-1.14862	7.75566	7.65979	7.64833	7.51787	7.51955	7.42667	---	---
Ta.19429.3.S1_x_at	0.0123225	-0.28638	-1.21958	4.92189	5.058	5.08129	4.65105	4.77554	4.77545	---	Transcribed sequence with moderate similarity to protein ref:NP_567984.1 (A.thaliana) putative protein (Arabidopsis thaliana)
Ta.26921.1.S1_a_at	0.0123271	0.54353	1.45753	6.8418	7.07737	7.04734	7.34959	7.57743	7.67008	---	Transcribed sequence with weak similarity to protein ref:NP_568003.1 (A.thaliana) actin interacting protein (Arabidopsis thaliana)
TaAffx.80555.1.S1_at	0.012342	-0.08186	-1.05838	7.76806	7.73713	7.72029	7.64254	7.68415	7.65321	---	---
TaAffx.58917.1.S1_at	0.0123512	-0.2961	-1.22782	4.0077	4.15432	3.99686	3.68557	3.83945	3.74556	---	---
Ta.4020.1.S1_at	0.0123825	-0.186043	-1.13764	5.37923	5.48181	5.41783	5.20106	5.21856	5.30112	---	Transcribed sequence with moderate similarity to protein ref:NP_200650.1 (A.thaliana) ribosomal protein S4 - like (Arabidopsis thaliana)
Ta.3467.2.S1_a_at	0.0123913	-0.390163	-1.31054	7.26668	7.31368	7.23098	6.81867	6.8243	6.99788	---	Transcribed sequence with moderate similarity to protein sp:P93732 (A.thaliana) PIP_ARATH Proline iminopeptidase
TaAffx.54669.1.S1_at	0.0124029	-0.199913	-1.14863	3.57576	3.67856	3.57084	3.4347	3.43621	3.35451	---	---
Ta.27575.1.S1_x_at	0.0124434	0.46303	1.37843	3.11436	2.89643	2.94971	3.40036	3.6082	3.34103	---	Clone wde2f.pk001.g2:fis, full insert mRNA sequence
TaAffx.59266.1.S1_at	0.0124619	0.178917	1.13203	5.845	5.82814	5.91724	6.00917	6.10365	6.01431	---	---
TaAffx.57604.1.S1_x_at	0.0124676	-0.345797	-1.27085	6.49598	6.64916	6.52772	6.33235	6.13705	6.16607	---	---
Ta.6725.2.S1_a_at	0.0124705	0.68047	1.60266	7.59762	7.67883	7.93984	8.33686	8.4425	8.47834	---	Transcribed sequence with weak similarity to protein pir:T49219 (A.thaliana) T49219 translation initiation factor eIF-4 gamma homolog F27H5.30 (similarity) - Arabidopsis thaliana
Ta.11042.1.A1_at	0.0124746	0.377783	1.29934	8.53574	8.64481	8.51984	8.81708	8.98678	9.02988	---	Transcribed sequence with moderate similarity to protein pdb:1QRR (A.thaliana) A Chain A, Crystal Structure Of Sqd1 Protein Complex With Nad And Udp- Glucose
TaAffx.60491.1.A1_at	0.0124746	-0.221027	-1.16556	2.62185	2.6917	2.74086	2.38892	2.49721	2.5052	---	---
Ta.24539.1.A1_at	0.0124857	0.465063	1.38038	5.28082	5.05989	5.09797	5.49049	5.76486	5.57852	---	Transcribed sequences
TaAffx.57718.1.S1_at	0.0124918	-0.276473	-1.21123	3.44157	3.54012	3.37218	3.16528	3.11726	3.24191	---	---
TaAffx.30783.1.S1_at	0.0125048	0.367103	1.28976	6.06292	6.14077	5.96132	6.38748	6.43536	6.44348	---	---
TaAffx.128497.1.S1_at	0.0125481	-0.170097	-1.12513	6.54367	6.56985	6.63579	6.43048	6.42149	6.38705	---	---
TaAffx.52562.1.S1_at	0.0125819	-0.268567	-1.20461	2.95243	2.98338	3.10726	2.81939	2.69997	2.71801	---	---
Ta.27805.1.A1_at	0.0125841	0.357867	1.28153	8.11675	8.02633	8.17984	8.35638	8.57507	8.46507	---	Transcribed sequence with moderate similarity to protein pir:T47905 (A.thaliana) T47905 hypothetical protein T20K12.30 - Arabidopsis thaliana
Ta.14339.1.A1_at	0.0125942	-0.327563	-1.25489	4.58675	4.45079	4.47231	4.2782	4.07789	4.17107	---	Transcribed sequence with moderate similarity to protein sp:P13114 (A.thaliana) CHSY_ARATH Chalcone synthase
TaAffx.9161.1.S1_at	0.0126051	0.528017	1.44195	3.47372	3.70967	3.59153	4.13143	4.27507	3.95247	---	---
Ta.15978.1.A1_at	0.0126392	-0.253287	-1.19192	3.41731	3.47494	3.55441	3.31254	3.16878	3.20548	---	Transcribed sequences
TaAffx.53269.1.S1_at	0.012666	-0.307763	-1.23779	5.6256	5.67004	5.80661	5.47161	5.35934	5.34801	---	---
Ta.18399.3.S1_at	0.0126687	-0.169823	-1.12492	2.6322	2.70117	2.69101	2.56499	2.47738	2.47254	---	Transcribed sequence
Ta.7596.2.S1_a_at	0.0126731	0.869297	1.82677	8.09125	8.43964	8.52135	9.16186	9.32646	9.17181	---	Transcribed sequence with moderate similarity to protein ref:NP_175242.2 (A.thaliana) unknown protein (Arabidopsis thaliana)
TaAffx.5213.1.S1_x_at	0.0127122	-0.385993	-1.30676	6.23635	6.44486	6.28221	5.96964	5.8719	5.9639	---	---
TaAffx.111046.1.S1_at	0.0127165	-0.354237	-1.27831	6.9643	7.10023	6.88563	6.70638	6.53995	6.64112	---	---
Ta.17028.1.A1_a_at	0.0127223	-0.392417	-1.31259	8.56208	8.76344	8.58727	8.35808	8.13015	8.24731	---	Transcribed sequence with weak similarity to protein ref:NP_188446.1 (A.thaliana) hypothetical protein (Arabidopsis thaliana)
TaAffx.96690.1.S1_at	0.0127321	-0.423867	-1.34152	4.88678	4.8582	4.80633	4.36304	4.36461	4.55206	---	---
Ta.2998.3.S1_x_at	0.0127398	-0.39375	-1.3138	8.03185	7.8258	7.84818	7.50633	7.39743	7.62082	---	Transcribed sequence with weak similarity to protein ref:NP_195393.1 (A.thaliana) minor allergen (Arabidopsis thaliana)
Ta.6161.3.S1_a_at	0.01277	-0.12488	-1.09042	8.23215	8.2748	8.1989	8.08167	8.14373	8.10581	---	Transcribed sequence with weak similarity to protein ref:NP_199900.1 (A.thaliana) ubiquitin-conjugating enzyme-like protein (Arabidopsis thaliana)
TaAffx.51397.1.S1_at	0.0127706	-0.225137	-1.16889	7.33231	7.41196	7.28247	7.081	7.15043	7.1199	---	---
Ta.4482.1.S1_at	0.0127988	0.13301	1.09658	2.97735	3.05716	3.03261	3.12544	3.18358	3.15713	---	Transcribed sequences
Ta.25906.1.A1_at	0.0128525	0.1067	1.07676	5.85622	5.86445	5.88137	5.96005	5.9546	6.00749	---	Transcribed sequence with weak similarity to protein ref:NP_173445.1 (A.thaliana) hypothetical protein (Arabidopsis thaliana)
TaAffx.82803.1.S1_at	0.0128752	0.353903	1.27801	8.25289	8.37958	8.46325	8.61037	8.76172	8.78534	---	---
Ta.20251.1.S1_at	0.0128802	-0.188533	-1.1396	3.76238	3.79353	3.68119	3.52332	3.60812	3.54006	---	Transcribed sequence
Ta.8183.1.S1_x_at	0.0129059	-0.21979	-1.16456	7.80405	7.70593	7.7283	7.47011	7.50729	7.60151	---	Transcribed sequences
Ta.7555.3.S1_at	0.0129152	-0.430787	-1.34797	5.12775	5.21449	5.11088	4.85319	4.68703	4.62054	---	Transcribed sequence with weak similarity to protein ref:NP_177329.1 (A.thaliana) unknown protein (Arabidopsis thaliana)
Ta.28209.3.S1_x_at	0.0129254	-2.10196	-4.29291	8.66397	7.69607	8.25919	6.44295	5.35693	6.51348	---	Transcribed sequence with weak similarity to protein sp:Q08298 (A.thaliana) RD22_ARATH Dehydration-responsive protein RD22 precursor
Ta.2890.1.S1_at	0.0129334	0.13582	1.09872	4.35321	4.30964	4.33476	4.51096	4.46228	4.43183	m7	M7 protein
TaAffx.64846.1.A1_at	0.0129532	0.365627	1.28844	4.22941	4.14839	4.0723	4.42614	4.64216	4.47868	---	---
TaAffx.94074.1.S1_at	0.0130144	-0.465113	-1.38043	6.79288	6.61787	6.52919	6.16284	6.25768	6.12408	---	---
TaAffx.113628.2.S1_x_at	0.0130627	-0.806937	-1.74949	8.80548	8.70854	8.61105	8.13224	7.69137	7.88065	---	---
TaAffx.132656.2.S1_at	0.0130854	-0.26382	-1.20065	7.63762	7.77435	7.63456	7.41864	7.3482	7.48823	---	---
Ta.28281.2.A1_at	0.0130863	0.497307	1.41158	4.7847	4.99754	4.70688	5.23543	5.41719	5.32842	---	Transcribed sequence with weak similarity to protein ref:NP_567046.1 (A.thaliana) expressed protein (Arabidopsis thaliana)
TaAffx.56470.1.S1_at	0.0131132	-0.161973	-1.11882	4.86851	4.81176	4.76877	4.67767	4.6704	4.61505	---	---
TaAffx.109946.2.S1_at	0.0131147	-0.417907	-1.33599	6.37255	6.14841	6.29015	5.89841	5.85671	5.80227	---	---
TaAffx.111785.1.S1_at	0.0131312	-1.30599	-2.47253	8.64686	8.1588	8.81104	7.18825	6.85856	7.65193	---	---
TaAffx.38217.1.S1_at	0.0132143	-0.15303	-1.1119	7.91165	7.98385	7.9598	7.84293	7.7486	7.80468	---	---
Ta.5399.1.S1_a_at	0.0132188	0.32385	1.25167	4.70641	4.84408	4.88645	5.11947	5.23612	5.0529	---	Transcribed sequence with weak similarity to protein ref:NP_195242.1 (A.thaliana) O-methyltransferase - like protein (Arabidopsis thaliana)
TaAffx.104743.1.S1_at	0.0132469	-0.184283	-1.13625	3.20484	3.10589	3.20484	3.03278	2.96845	2.96149	---	---
Ta.9470.3.S1_at	0.013255	-0.209257	-1.15609	7.02032	7.14419	7.07804	6.84807	6.85629	6.91042	---	Transcribed sequence with weak similarity to protein pir:T04061 (A.thaliana) T04061 hypothetical protein F28M11.30 - Arabidopsis thaliana
Ta.3631.1.A1_at	0.0132552	0.748417	1.67995	6.85202	7.01495	7.28836	7.64368	8.04041	7.71649	---	Transcribed sequence with weak similarity to protein ref:NP_188404.1 (A.thaliana) dihydroxyacetone kinase, putative (Arabidopsis thaliana)
TaAffx.143998.1.S1_at	0.013265	-0.307333	-1.23742	8.44398	8.56088	8.53328	8.30299	8.11412	8.19903	---	---
TaAffx.77819.1.S1_at	0.0132788	-0.26747	-1.2037	4.7106	4.79431	4.76909	4.57229	4.41435	4.48495	---	---
Ta.25022.1.S1_x_at	0.0133015	-0.1852	-1.13697	7.25748	7.22429	7.1462	7.07132	6.97744	7.02361	---	Transcribed sequence with weak similarity to protein ref:NP_173940.1 (A.thaliana) Pto kinase interactor, putative (Arabidopsis thaliana)
Ta.7054.2.S1_at	0.013317	-0.742113	-1.67262	6.57063	6.42439	6.20647	5.80296	5.39315	5.77904	---	Transcribed sequence with weak similarity to protein ref:NP_189307.1 (A.thaliana) RING zinc finger protein, putative (Arabidopsis thaliana)
TaAffx.105981.1.S1_at	0.0133414	-0.344527	-1.26973	7.62458	7.61452	7.55291	7.34903	7.16264	7.24676	---	---
TaAffx.58416.1.S1_at	0.0133417	-0.323223	-1.25112	6.49501	6.53542	6.60974	6.30409	6.11434	6.25207	---	---
TaAffx.26304.1.S1_at	0.013347	0.133847	1.09722	2.63218	2.55287	2.57915	2.75155	2.6812	2.73299	---	---
TaAffx.52943.1.S1_at	0.0133846	-0.408943	-1.32771	7.10566	6.96021	7.16689	6.65388	6.71276	6.63929	---	---
Ta.9756.1.S1_at	0.0133909	0.2977	1.22918	6.34827	6.50718	6.50682	6.82698	6.67311	6.75528	---	Transcribed sequence with moderate similarity to protein ref:NP_172540.1 (A.thaliana) phosphoribosyl diphosphate synthase (Arabidopsis thaliana)
TaAffx.56454.1.S1_at	0.0134226	-0.208337	-1.15536	3.16306	3.26771	3.18377	2.98033	2.98801	3.02119	---	---
TaAffx.118353.2.S1_at	0.0134307	-0.675957	-1.59766	7.55026	7.32193	7.2217	6.92823	6.53723	6.60056	---	---
Ta.6469.1.S1_at	0.0134457	0.157603	1.11543	3.04979	3.00543	3.01517	3.23353	3.16127	3.1484	---	Partial mRNA for putative AP2-like protein (ap2L1 gene)
TaAffx.25002.1.S1_at	0.0134564	-0.343883	-1.26917	7.61796	7.54733	7.52339	7.33366	7.15943	7.16394	LOC543239	Calmodulin TaCaM1-1
Ta.18063.1.S1_at	0.0134677	0.38773	1.30833	10.7666	10.5248	10.6344	11.1285	10.948	11.0125	---	Transcribed sequence with moderate similarity to protein pir:S71250 (A.thaliana) S71250 glutathione peroxidase
Ta.5331.3.S1_at	0.0134728	0.45318	1.36905	6.61611	6.65413	6.45664	6.89727	7.17873	7.01042	---	Transcribed sequence with weak similarity to protein ref:NP_192429.1 (A.thaliana) receptor protein kinase - like protein (Arabidopsis thaliana)
TaAffx.111092.1.S1_at	0.0134789	-0.259477	-1.19704	3.47863	3.59384	3.44438	3.26485	3.19498	3.27859	---	---
Ta.4299.1.A1_at	0.0134814	-0.29633	-1.22802	5.41712	5.5084	5.42648	5.05395	5.18518	5.22388	---	Transcribed sequences
TaAffx.73807.1.A1_at	0.0135023	-0.39328	-1.31338	5.23383	4.9902	5.13104	4.64319	4.72542	4.80662	---	---
TaAffx.94313.1.S1_at	0.0135193	-0.279047	-1.21339	5.49225	5.65778	5.53784	5.34205	5.20007	5.30861	---	---
TaAffx.107810.1.S1_at	0.0136022	-0.26631	-1.20273	6.72276	6.79983	6.68292	6.55922	6.39474	6.45262	---	---
TaAffx.4927.1.S1_at	0.0136059	-0.13335	-1.09684	5.16585	5.10005	5.17753	4.98812	5.00879	5.04647	---	---
Ta.2460.3.S1_at	0.0136223	-0.320023	-1.24835	3.35446	3.40642	3.38798	2.99498	3.15202	3.04179	---	Transcribed sequence with weak similarity to protein ref:NP_197683.1 (A.thaliana) PGPD14 protein (Arabidopsis thaliana)
Ta.10988.1.A1_at	0.0136755	0.238913	1.1801	4.33408	4.34925	4.26132	4.46882	4.58792	4.60465	---	Transcribed sequences
TaAffx.32075.1.S1_at	0.0137119	-0.126233	-1.09144	5.64054	5.70575	5.64957	5.5143	5.52003	5.58283	---	---
TaAffx.27336.1.S1_at	0.0137705	-0.192407	-1.14267	2.5033	2.58338	2.47122	2.3235	2.27436	2.38282	---	---
TaAffx.59433.1.S1_at	0.0137798	-0.357967	-1.28162	6.03882	6.12161	6.25849	5.79358	5.68224	5.8692	---	---
TaAffx.65665.1.S1_at	0.0137911	-0.157293	-1.11519	3.07463	3.12532	3.09471	2.90973	2.99514	2.91791	---	---
TaAffx.121891.1.S1_at	0.0137934	-0.465727	-1.38101	4.20411	4.10769	4.10301	3.79074	3.53293	3.69396	---	---
Ta.9971.1.A1_at	0.0138191	-0.204713	-1.15246	4.54194	4.54665	4.49974	4.32469	4.38246	4.26704	---	Transcribed sequences
TaAffx.114684.1.S1_at	0.0138382	-0.35545	-1.27938	8.95114	8.88139	8.80566	8.64778	8.43283	8.49123	---	---
Ta.7138.1.S1_at	0.0138646	0.930627	1.9061	7.46364	7.76469	7.70134	8.42254	8.8995	8.39951	---	Clone wr1.pk161.f8:fis, full insert mRNA sequence
Ta.25418.2.S1_a_at	0.0139056	-0.327187	-1.25456	7.24281	7.23888	7.07745	6.96826	6.78173	6.82759	---	Transcribed sequence with moderate similarity to protein pir:T45768 (A.thaliana) T45768 protein phosphatase 2C-like protein - Arabidopsis thaliana
TaAffx.109077.1.S1_at	0.0139185	-0.214263	-1.16011	6.23017	6.11804	6.20239	5.98757	6.02402	5.89622	---	---
TaAffx.113071.1.S1_at	0.0139275	-0.384487	-1.3054	6.00326	6.16417	6.05184	5.81464	5.57329	5.67788	---	---
TaAffx.12322.2.S1_at	0.0139584	-0.125573	-1.09094	3.74876	3.72055	3.7966	3.60419	3.64467	3.64033	---	---
TaAffx.81862.1.S1_at	0.0139647	-0.28218	-1.21603	4.0997	4.03687	3.95002	3.67115	3.72626	3.84264	---	---
Ta.20469.3.S1_at	0.0140521	-0.525587	-1.43952	5.56139	5.365	5.42353	5.01882	5.01882	4.73552	---	Transcribed sequence with weak similarity to protein pir:T04010 (A.thaliana) T04010 hypothetical protein T5L19.190 - Arabidopsis thaliana
TaAffx.90244.1.S1_at	0.0140879	-0.32617	-1.25368	4.99991	5.11025	5.11596	4.74138	4.65109	4.85514	---	---
Ta.17550.1.S1_at	0.0140999	-0.38541	-1.30623	5.44551	5.39804	5.56294	5.20765	4.9638	5.07881	---	Transcribed sequence with weak similarity to protein ref:NP_199455.1 (A.thaliana) ribosomal protein L32 (Arabidopsis thaliana)
Ta.11133.2.S1_x_at	0.0141106	-1.37884	-2.60059	7.25894	6.41904	6.95107	5.31199	5.24769	5.93286	---	Transcribed sequence with weak similarity to protein ref:NP_180511.1 (A.thaliana) putative small heat shock protein (Arabidopsis thaliana)
TaAffx.9386.1.S1_at	0.014127	-0.390917	-1.31123	4.74958	4.647	4.52435	4.33976	4.11712	4.2913	---	---
Ta.3038.1.S1_at	0.0141402	0.64384	1.56248	8.40343	8.15807	8.43546	8.87858	9.21091	8.83899	---	Transcribed sequence with weak similarity to protein ref:NP_195390.1 (A.thaliana) putative protein (Arabidopsis thaliana)
TaAffx.75110.2.S1_at	0.0141412	-0.383533	-1.30453	5.70911	5.83816	5.94862	5.3317	5.51343	5.50016	---	---
TaAffx.59049.1.S1_at	0.0141513	0.224117	1.16806	3.52652	3.65252	3.59904	3.77393	3.89544	3.78106	---	---
TaAffx.50714.1.S1_at	0.0141716	-0.300537	-1.2316	4.633	4.61687	4.49133	4.29959	4.25051	4.28949	---	---
TaAffx.113568.1.S1_at	0.0141889	-0.17918	-1.13224	4.38979	4.34333	4.30116	4.2261	4.11358	4.15706	---	---
Ta.9248.3.S1_a_at	0.0141963	-0.538217	-1.45218	6.33195	6.21003	6.53166	5.97317	5.66466	5.82116	---	Transcribed sequence with weak similarity to protein ref:NP_177997.1 (A.thaliana) hypothetical protein (Arabidopsis thaliana)
TaAffx.91749.1.S1_at	0.0142385	-0.42165	-1.33946	6.6975	6.55509	6.43885	6.2742	6.04926	6.10303	---	---
TaAffx.83272.1.S1_at	0.0142456	-0.293063	-1.22524	3.6952	3.61553	3.52159	3.26804	3.33455	3.35054	---	---
TaAffx.121630.1.S1_at	0.0142482	-0.30142	-1.23236	3.56683	3.57125	3.51277	3.2677	3.15869	3.3202	---	---
Ta.18044.1.A1_at	0.0142591	-0.111737	-1.08053	6.48207	6.43031	6.41868	6.31043	6.36882	6.3166	---	Transcribed sequence with moderate similarity to protein ref:NP_194714.1 (A.thaliana) putative protein (Arabidopsis thaliana)
TaAffx.25094.1.S1_at	0.0142742	-0.228743	-1.17181	6.44116	6.53584	6.43184	6.30672	6.25262	6.16327	---	---
TaAffx.53195.1.S1_at	0.0143137	-0.478687	-1.39347	6.42872	6.58077	6.39144	6.15703	5.86375	5.94409	---	---
TaAffx.28416.1.S1_at	0.0143246	-0.469723	-1.38484	6.60058	6.87805	6.81109	6.40774	6.15099	6.32182	---	---
Ta.23659.1.S1_at	0.0143344	-0.168077	-1.12356	5.85632	5.85671	5.88684	5.73078	5.71849	5.64637	LEA2	LEA2 protein
TaAffx.116197.1.S1_at	0.0143487	0.121537	1.08789	6.46893	6.43988	6.49263	6.61297	6.60895	6.54413	---	---
TaAffx.83897.1.S1_at	0.014374	-0.0783167	-1.05579	2.6621	2.66526	2.62493	2.55951	2.5999	2.55793	---	---
TaAffx.86128.1.S1_at	0.0143748	-0.457757	-1.3734	5.88865	5.9633	5.82904	5.59221	5.36522	5.35029	---	---
TaAffx.91406.1.A1_at	0.0143817	-0.147313	-1.10751	6.63316	6.60737	6.67483	6.50253	6.53139	6.4395	---	---
Ta.6288.2.S1_x_at	0.0144355	-0.487407	-1.40192	8.37814	8.50742	8.52259	7.87579	7.91909	8.15105	---	Transcribed sequence with weak similarity to protein ref:NP_200959.1 (A.thaliana) quinone oxidoreductase - like protein (Arabidopsis thaliana)
TaAffx.58987.1.S1_at	0.0144449	-0.1468	-1.10711	6.19835	6.24484	6.23954	6.02958	6.09766	6.11509	---	---
Ta.12508.1.S1_at	0.0144466	0.60289	1.51876	8.85631	8.93956	9.17774	9.5325	9.66583	9.58395	---	Transcribed sequence with weak similarity to protein ref:NP_172176.1 (A.thaliana) chloroplast inner envelope protein, putative (Arabidopsis thaliana)
TaAffx.123697.1.S1_at	0.0144485	-0.509637	-1.42369	5.60363	5.37735	5.3006	5.01408	4.83533	4.90326	---	---
Ta.9469.3.S1_a_at	0.014471	-0.344973	-1.27013	6.69046	6.79621	6.57885	6.4487	6.28328	6.29862	---	Transcribed sequence with moderate similarity to protein ref:NP_565441.1 (A.thaliana) putative calmodulin-binding protein (Arabidopsis thaliana)
Ta.19017.1.S1_at	0.0145475	-0.438617	-1.3553	4.96098	5.16036	4.93112	4.6325	4.52479	4.57932	---	Transcribed sequence
TaAffx.88791.1.S1_at	0.0145917	-1.24834	-2.37568	5.38514	5.23912	5.86993	4.06748	3.97903	4.70265	---	---
TaAffx.91808.1.S1_at	0.014603	0.315783	1.24469	4.04832	4.07328	4.19187	4.39964	4.4227	4.43848	---	---
TaAffx.53716.1.S1_x_at	0.0146048	-0.67855	-1.60053	5.71714	5.53668	5.63891	5.09417	4.7273	5.03561	---	---
TaAffx.39568.3.S1_at	0.0146848	1.26748	2.40741	6.34271	6.62078	6.20275	7.27884	8.05645	7.63339	---	---
Ta.28209.3.S1_at	0.0147033	-1.37791	-2.59892	8.38571	7.5324	7.92439	6.74786	6.12435	6.83655	---	Transcribed sequence with weak similarity to protein sp:Q08298 (A.thaliana) RD22_ARATH Dehydration-responsive protein RD22 precursor
TaAffx.28564.1.S1_at	0.0147339	-0.48565	-1.40022	7.34472	7.25216	7.32986	6.89767	6.67051	6.90161	---	---
Ta.30375.1.A1_at	0.0147368	0.504713	1.41884	9.47996	9.35915	9.22616	9.86594	10.0183	9.6952	---	Transcribed sequence with weak similarity to protein pir:T05089 (A.thaliana) T05089 hypothetical protein T6K21.210 - Arabidopsis thaliana
Ta.3628.3.S1_x_at	0.0147711	-0.344033	-1.2693	7.13092	7.32618	7.1443	6.95961	6.82551	6.78418	---	Transcribed sequence with weak similarity to protein sp:Q96266 (A.thaliana) GTH6_ARATH Glutathione S-transferase 6
TaAffx.56631.1.S1_at	0.014795	0.178073	1.13137	3.28896	3.18482	3.2349	3.41606	3.46747	3.35937	DRH1	DEAD-box ATPase-RNA-helicase
TaAffx.111259.1.S1_at	0.0148498	-0.208787	-1.15572	6.98923	6.9528	6.90325	6.80584	6.67243	6.74065	---	---
TaAffx.25316.1.S1_at	0.0148622	-1.02963	-2.0415	7.84177	7.34613	7.38868	6.81083	6.15777	6.51909	---	---
Ta.15813.1.S1_at	0.0148763	0.44704	1.36324	4.65094	4.47306	4.59267	4.97291	4.90564	5.17924	---	Transcribed sequence
TaAffx.115613.1.S1_at	0.0148954	-0.59936	-1.51504	6.44175	6.63336	6.70111	5.77217	6.07462	6.13135	---	---
TaAffx.85115.1.S1_at	0.014944	0.113257	1.08167	5.524	5.53253	5.47299	5.60104	5.66369	5.60456	---	---
Ta.23042.2.S1_at	0.0149586	0.23652	1.17815	4.24704	4.15838	4.14598	4.4559	4.47243	4.33263	---	Transcribed sequence with weak similarity to protein ref:NP_200227.1 (A.thaliana) O-methyltransferase (Arabidopsis thaliana)
TaAffx.85148.1.S1_at	0.014977	-0.235607	-1.1774	4.992	5.03127	4.96532	4.83995	4.73345	4.70837	---	---
Ta.6567.3.A1_x_at	0.0149893	-0.236323	-1.17799	6.62032	6.57104	6.52432	6.27091	6.41861	6.31719	Di19A	Di19 family protein
TaAffx.87103.1.S1_at	0.0149957	-0.28347	-1.21712	7.81764	7.91431	7.87316	7.68089	7.50823	7.56558	---	---
TaAffx.112734.1.S1_at	0.015014	-0.30963	-1.23939	5.7813	5.6802	5.62997	5.49832	5.30435	5.35991	---	---
TaAffx.31594.1.S1_at	0.0150424	-0.19547	-1.1451	4.24202	4.35227	4.35006	4.17479	4.08069	4.10246	---	---
Ta.10503.2.S1_at	0.0150716	-0.211583	-1.15796	7.74689	7.828	7.70628	7.58298	7.47407	7.58937	---	Transcribed sequence with weak similarity to protein ref:NP_566263.1 (A.thaliana) putative pectinacetylesterase (Arabidopsis thaliana)
TaAffx.38884.2.S1_s_at	0.0150973	-2.00965	-4.02685	7.86964	6.82378	7.63456	6.13168	4.88096	5.28638	---	---
TaAffx.52621.1.S1_x_at	0.0151318	-0.275397	-1.21033	4.48018	4.50972	4.50972	4.26362	4.26362	4.14619	---	---
TaAffx.80767.1.S1_x_at	0.0151358	-0.498707	-1.41295	5.87105	6.03551	6.17141	5.53457	5.59778	5.4495	---	---
TaAffx.78807.1.S1_at	0.0151523	-0.276827	-1.21153	5.58874	5.56912	5.53126	5.34295	5.19901	5.31668	---	---
TaAffx.62926.1.S1_at	0.0151554	-0.59532	-1.51081	6.13662	6.1031	6.40653	5.83658	5.52099	5.50272	---	---
TaAffx.119323.1.A1_at	0.0151813	-0.10387	-1.07465	4.77743	4.71875	4.73639	4.66206	4.60338	4.65552	---	---
TaAffx.30133.1.S1_at	0.0152394	-0.32787	-1.25516	5.70217	5.87545	5.88856	5.51954	5.53908	5.42395	---	---
Ta.9880.1.S1_at	0.0152468	0.665867	1.58652	5.9186	6.08523	5.94118	6.5112	6.87301	6.5584	---	Transcribed sequences
TaAffx.52553.1.A1_at	0.0152626	0.36069	1.28404	3.57418	3.49298	3.53453	3.98844	3.90881	3.78651	---	---
Ta.28637.1.S1_at	0.0152956	-0.102123	-1.07335	5.93478	5.96426	5.89815	5.85671	5.82876	5.80535	---	Transcribed sequence with weak similarity to protein ref:NP_566750.1 (A.thaliana) Expressed protein (Arabidopsis thaliana)
TaAffx.8723.1.S1_at	0.0152964	-0.437013	-1.3538	4.49783	4.77337	4.6562	4.2927	4.06575	4.25791	---	---
TaAffx.111703.1.S1_at	0.0153231	0.137737	1.10018	6.3718	6.42142	6.38904	6.50665	6.58212	6.5067	---	---
Ta.11194.2.S1_at	0.0153317	-0.17513	-1.12907	6.66909	6.72868	6.7292	6.47849	6.5324	6.59069	---	Transcribed sequence with weak similarity to protein ref:NP_567262.1 (A.thaliana) putative membrane trafficking factor (Arabidopsis thaliana)
Ta.5529.1.A1_at	0.0153561	0.248493	1.18797	7.16204	7.13536	7.11693	7.39983	7.44572	7.31426	---	Transcribed sequence with weak similarity to protein ref:NP_199286.1 (A.thaliana) Dreg-2 like protein (Arabidopsis thaliana)
TaAffx.57860.1.S1_at	0.0153583	-0.159023	-1.11653	6.38333	6.47808	6.44157	6.32693	6.26741	6.23157	---	---
Ta.16055.1.S1_at	0.0153755	0.259443	1.19702	4.60648	4.61676	4.53147	4.91624	4.8615	4.7553	---	Transcribed sequence
TaAffx.30640.1.S1_at	0.0153967	-0.434317	-1.35127	3.87556	3.74084	3.61502	3.36808	3.31601	3.24438	---	---
TaAffx.80666.1.S1_x_at	0.015441	-0.04935	-1.0348	6.40927	6.38118	6.38159	6.34261	6.3523	6.32908	---	---
TaAffx.50680.1.S1_at	0.0154525	-0.214963	-1.16067	4.26784	4.39645	4.36609	4.09387	4.16701	4.12461	---	---
Ta.8320.3.S1_at	0.015456	0.543503	1.45751	6.16683	6.23914	6.47666	6.65199	6.973	6.88815	---	Transcribed sequence with moderate similarity to protein ref:NP_563881.1 (A.thaliana) endomembrane protein EMP70 precusor isolog (Arabidopsis thaliana)
Ta.23415.1.S1_at	0.0154678	0.653617	1.57311	8.22664	8.55221	8.45162	8.97774	9.30579	8.90779	---	Transcribed sequences
TaAffx.4811.1.S1_at	0.0154709	-0.463703	-1.37908	6.77035	7.04336	6.90136	6.46314	6.37231	6.48851	---	---
Ta.8083.2.S1_a_at	0.0154958	0.335053	1.26142	5.44634	5.36339	5.2594	5.62987	5.81455	5.62987	---	Transcribed sequences
TaAffx.9061.1.A1_at	0.0155022	0.332193	1.25893	3.55121	3.37283	3.49873	3.84199	3.687	3.89036	---	---
TaAffx.7371.1.S1_at	0.0155053	-0.330507	-1.25745	6.53718	6.61322	6.40444	6.26294	6.08616	6.21422	---	---
Ta.9448.2.S1_at	0.0155153	-0.5288	-1.44273	5.81821	6.04647	6.00143	5.52625	5.22721	5.52625	---	Transcribed sequence with weak similarity to protein ref:NP_200941.1 (A.thaliana) putative protein (Arabidopsis thaliana)
TaAffx.112909.1.S1_at	0.01552	-0.376763	-1.29843	4.45684	4.65728	4.60795	4.33596	4.13553	4.12029	---	---
Ta.10380.1.S1_at	0.015535	0.223883	1.16787	6.67192	6.61437	6.70356	6.94393	6.91174	6.80583	---	Transcribed sequence with moderate similarity to protein ref:NP_181906.1 (A.thaliana) hypothetical protein (Arabidopsis thaliana)
Ta.16517.1.S1_at	0.0155785	0.35544	1.27938	8.53158	8.54879	8.35336	8.72034	8.84616	8.93355	---	Transcribed sequences
Ta.7272.2.S1_a_at	0.0155809	-0.46986	-1.38498	9.4345	9.18706	9.37105	8.86369	8.70869	9.01065	TaIAR3	auxin amidohydrolase
TaAffx.19110.1.A1_at	0.0155887	-0.697363	-1.62154	7.15997	7.01939	7.38334	6.66724	6.56807	6.2353	---	---
TaAffx.80272.1.S1_at	0.0155949	-0.513607	-1.42761	4.85019	5.17547	4.94046	4.48479	4.34382	4.59669	---	---
TaAffx.81285.1.S1_at	0.0156098	0.48043	1.39516	4.32362	4.55539	4.56983	4.79524	5.00597	5.08892	---	---
Ta.7522.1.S1_at	0.0156135	0.52805	1.44198	7.3274	7.40516	7.56874	7.79987	8.14383	7.94175	---	Transcribed sequence with weak similarity to protein ref:NP_179538.1 (A.thaliana) putative nucleosome assembly protein (Arabidopsis thaliana)
TaAffx.113792.4.S1_x_at	0.0156666	-0.26551	-1.20206	6.24769	6.38486	6.24311	6.06428	6.02842	5.98643	---	---
Ta.9992.1.S1_at	0.0156717	0.274887	1.2099	5.0837	4.93412	4.98845	5.26524	5.37061	5.19508	---	Clone wdk2c.pk013.e15:fis, full insert mRNA sequence
TaAffx.31847.1.S1_at	0.015685	-0.146117	-1.10659	6.24482	6.27166	6.20345	6.12556	6.03875	6.11727	---	---
TaAffx.11183.1.S1_at	0.015696	-0.191093	-1.14163	5.1396	5.10524	5.08682	4.92417	4.85988	4.97433	---	---
Ta.7747.2.S1_a_at	0.0156972	0.29441	1.22638	7.49907	7.61701	7.68886	7.80815	7.92719	7.95283	---	Transcribed sequence with weak similarity to protein ref:NP_200432.1 (A.thaliana) unknown protein (Arabidopsis thaliana)
TaAffx.106193.1.S1_at	0.015709	-0.187433	-1.13874	3.2711	3.19164	3.15033	3.06373	3.00528	2.98176	---	---
TaAffx.11955.1.A1_at	0.015716	0.161907	1.11876	3.85461	3.93738	3.84836	4.01249	4.09818	4.0154	---	---
TaAffx.119146.1.S1_at	0.0157452	-0.194883	-1.14463	5.74868	5.77217	5.85411	5.61144	5.57181	5.60706	---	---
TaAffx.59001.1.S1_at	0.0157577	-0.229443	-1.17238	3.97158	3.9442	4.06006	3.72726	3.71195	3.8483	---	---
TaAffx.113641.1.S1_at	0.015797	-0.21793	-1.16306	4.99642	4.89823	5.02906	4.79786	4.78938	4.68268	---	---
Ta.4722.2.S1_at	0.0158411	-0.489057	-1.40353	5.03166	4.78938	4.99686	4.35842	4.35842	4.63389	---	Transcribed sequence with weak similarity to protein ref:NP_200618.1 (A.thaliana) putative protein (Arabidopsis thaliana)
TaAffx.85330.2.S1_at	0.015855	-0.348037	-1.27283	5.09338	5.19344	5.13649	4.76617	4.90942	4.70361	---	---
TaAffx.52995.1.S1_at	0.0159214	-0.30622	-1.23646	5.92273	6.10369	6.05462	5.82452	5.69377	5.64409	---	---
TaAffx.89205.1.S1_at	0.0159306	-0.125317	-1.09075	3.13736	3.21105	3.17621	3.06221	3.00543	3.08103	---	---
Ta.2059.2.S1_a_at	0.0159335	0.403123	1.32237	8.90606	9.08126	9.16396	9.37481	9.54267	9.44317	---	Transcribed sequence with moderate similarity to protein ref:NP_569013.1 (A.thaliana) oligopeptidase A (Arabidopsis thaliana)
Ta.25334.1.A1_at	0.0159345	0.792323	1.73186	6.88695	6.81946	6.45911	7.51011	7.76698	7.2654	---	Transcribed sequence with weak similarity to protein ref:NP_172129.1 (A.thaliana) trehalose-6-phosphate synthase, putative (Arabidopsis thaliana)
TaAffx.85628.1.S1_at	0.0159835	-0.229593	-1.1725	5.27568	5.37078	5.2632	5.16056	5.02516	5.03516	---	---
Ta.7248.2.S1_a_at	0.01601	-0.148773	-1.10863	7.59658	7.58156	7.6411	7.49092	7.48017	7.40183	---	Transcribed sequence with weak similarity to protein ref:NP_565076.1 (A.thaliana) expressed protein (Arabidopsis thaliana)
TaAffx.86947.1.S1_at	0.0160146	-0.717023	-1.64379	4.70999	4.76726	4.37083	3.97796	3.64692	4.07213	---	---
Ta.23240.1.S1_s_at	0.0160424	-0.366127	-1.28889	6.88209	6.91142	6.68924	6.50646	6.36588	6.51203	---	Transcribed sequence with moderate similarity to protein ref:NP_567476.1 (A.thaliana) Expressed protein (Arabidopsis thaliana)
Ta.10890.1.S1_at	0.0160559	0.628193	1.54563	8.9342	8.63179	8.6213	9.18501	9.57959	9.30727	---	Transcribed sequence with weak similarity to protein ref:NP_563688.1 (A.thaliana) expressed protein (Arabidopsis thaliana)
TaAffx.31726.1.S1_at	0.0160612	-0.42839	-1.34573	4.8953	5.1033	5.13021	4.7328	4.47025	4.64059	---	---
TaAffx.58729.1.S1_at	0.0160702	-0.404607	-1.32373	6.94112	6.85245	7.0324	6.67865	6.51969	6.41381	---	---
TaAffx.78377.1.S1_at	0.0160714	-0.489107	-1.40358	6.5665	6.27398	6.53687	6.08529	5.83626	5.98848	---	---
Ta.20498.1.A1_at	0.0161157	0.431677	1.3488	8.12372	8.21013	8.2165	8.56999	8.75721	8.51818	---	Transcribed sequence with moderate similarity to protein ref:NP_177507.1 (A.thaliana) putative protein kinase (Arabidopsis thaliana)
Ta.26288.2.S1_at	0.0161608	0.378273	1.29979	4.14711	4.15255	4.30077	4.44235	4.68849	4.60441	---	Transcribed sequence
TaAffx.35018.1.S1_at	0.0161615	-0.0829767	-1.0592	8.35336	8.3733	8.36889	8.2864	8.30433	8.25589	---	---
TaAffx.63879.1.A1_at	0.0161759	0.316243	1.24508	8.05624	7.95835	7.90818	8.24319	8.41052	8.21779	---	---
TaAffx.111410.1.S1_at	0.0161793	0.14615	1.10661	6.27248	6.18796	6.20622	6.31671	6.38855	6.39985	---	---
TaAffx.108654.1.S1_at	0.016186	0.1499	1.10949	6.19299	6.22043	6.17014	6.30303	6.33421	6.39602	---	---
TaAffx.107658.1.S1_at	0.0161983	-0.204167	-1.15202	4.15306	4.12408	4.03256	3.87882	3.96895	3.84943	---	---
TaAffx.62679.1.S1_at	0.0162386	-0.34679	-1.27173	3.3606	3.48575	3.33522	2.92282	3.06887	3.14951	---	---
TaAffx.23704.1.S1_x_at	0.0162436	-0.394567	-1.31455	5.41208	5.22609	5.25784	4.79786	4.86456	5.04989	---	---
TaAffx.128414.24.A1_s_at	0.0162527	0.382103	1.30324	8.57723	8.49093	8.59043	9.06906	8.86827	8.86757	---	---
Ta.28501.3.S1_a_at	0.0162789	-0.584117	-1.49912	6.79585	6.42295	6.55529	6.13216	5.9228	5.96678	---	Transcribed sequence with moderate similarity to protein ref:NP_193779.1 (A.thaliana) UDP-glucose 4-epimerase - like protein (Arabidopsis thaliana)
TaAffx.78887.1.S1_at	0.0163127	-0.470247	-1.38535	5.57245	5.73562	5.62052	5.32724	5.02631	5.1643	---	---
Ta.19407.1.S1_at	0.0163574	-0.335327	-1.26166	4.30581	4.30729	4.11638	3.86576	4.01317	3.84457	---	Transcribed sequence with weak similarity to protein ref:NP_565175.1 (A.thaliana) RNA recognition motif-containing protein SEB-4 (Arabidopsis thaliana)
Ta.5346.3.A1_x_at	0.0163628	-0.45716	-1.37284	6.2489	6.19811	6.15454	5.88893	5.69797	5.64317	---	Transcribed sequence with weak similarity to protein ref:NP_174182.1 (A.thaliana) lipase, putative (Arabidopsis thaliana)
TaAffx.58413.1.S1_at	0.0164465	-0.11201	-1.08073	4.32891	4.2997	4.29912	4.15716	4.21901	4.21553	---	---
TaAffx.77851.1.S1_at	0.0164604	0.31121	1.24075	3.30506	3.21402	3.12337	3.45214	3.63893	3.48501	---	---
TaAffx.1929.1.S1_s_at	0.0165084	-0.83986	-1.78988	7.0647	6.64311	7.16577	6.13737	5.88347	6.33316	---	---
Ta.13851.2.S1_x_at	0.0165167	-0.378247	-1.29976	9.50658	9.27452	9.46009	8.97495	9.01787	9.11363	---	Transcribed sequence with moderate similarity to protein ref:NP_565294.1 (A.thaliana) expressed protein (Arabidopsis thaliana)
Ta.5703.2.A1_x_at	0.0165372	0.16213	1.11894	4.06156	4.04078	4.10991	4.24685	4.27832	4.17347	---	Transcribed sequence with weak similarity to protein ref:NP_197540.1 (A.thaliana) ethylene-forming-enzyme-like dioxygenase-like protein (Arabidopsis thaliana)
TaAffx.53652.1.S1_at	0.0165541	-0.303807	-1.2344	6.26006	6.35181	6.28894	6.10056	5.91523	5.9736	---	---
TaAffx.107796.1.S1_s_at	0.016569	-0.497817	-1.41207	6.10009	6.02905	6.33453	5.64231	5.57698	5.75093	---	---
TaAffx.120389.1.S1_s_at	0.0165826	-0.922187	-1.89499	8.52897	8.16554	8.06002	7.68076	7.17724	7.12997	---	---
TaAffx.81976.1.S1_s_at	0.0165831	-0.704497	-1.62958	7.58533	7.3949	7.43023	6.99326	6.56298	6.74073	---	---
Ta.628.2.A1_at	0.0166111	0.187093	1.13847	9.86339	9.80563	9.86819	10.0704	10.0653	9.96276	---	Transcribed sequence with weak similarity to protein ref:NP_563794.1 (A.thaliana) Expressed protein (Arabidopsis thaliana)
TaAffx.113388.1.S1_at	0.0166599	0.20907	1.15594	7.95443	8.02152	7.89764	8.10169	8.23513	8.16398	---	---
TaAffx.113052.1.S1_at	0.0166874	-0.270723	-1.20641	6.15008	6.01011	6.01987	5.81557	5.75668	5.79564	---	---
TaAffx.112969.2.S1_at	0.0167354	-0.194577	-1.14439	3.76624	3.84246	3.74212	3.58256	3.65654	3.52799	---	---
Ta.18636.1.S1_at	0.0167363	-0.141037	-1.1027	6.22365	6.16831	6.26194	6.07976	6.03931	6.11172	---	Transcribed sequences
Ta.853.3.A1_at	0.0167377	0.540047	1.45402	5.10296	5.28205	5.44898	5.84679	5.96161	5.64573	---	Transcribed sequence with moderate similarity to protein ref:NP_175858.1 (A.thaliana) myosin, putative (Arabidopsis thaliana)
TaAffx.12125.1.S1_at	0.0167425	0.12933	1.09379	5.85596	5.82102	5.83056	5.98638	5.91957	5.98958	---	---
TaAffx.61268.1.A1_at	0.0167456	0.366167	1.28892	6.24927	6.3505	6.1543	6.67847	6.69654	6.47756	---	---
TaAffx.12779.1.S1_at	0.016757	-0.447773	-1.36393	4.01452	4.31045	4.20235	3.63848	3.85502	3.6905	---	---
TaAffx.86766.1.S1_at	0.0168344	-0.385397	-1.30622	7.774	7.97278	7.7325	7.55864	7.38869	7.37576	---	---
TaAffx.85758.2.S1_at	0.0168593	-0.121583	-1.08793	3.28487	3.31304	3.26495	3.17559	3.12204	3.20048	---	---
Ta.17336.1.S1_at	0.016879	-0.396887	-1.31666	4.84121	4.95025	4.7783	4.34877	4.42385	4.60648	---	Transcribed sequence
Ta.14106.1.A1_at	0.0168925	0.402883	1.32215	6.96691	7.15242	7.0399	7.39463	7.61088	7.36237	---	Transcribed sequences
Ta.4798.1.S1_at	0.0168974	0.428853	1.34616	10.1199	9.95559	10.2069	10.4018	10.6726	10.4945	LOC100146099	Vacuolar proton ATPase subunit H
Ta.16107.1.S1_at	0.0169064	0.346673	1.27163	6.25838	6.45017	6.45017	6.79081	6.67482	6.73311	---	Transcribed sequence with weak similarity to protein ref:NP_194845.1 (A.thaliana) putative protein (Arabidopsis thaliana)
TaAffx.57156.1.S1_at	0.0169087	-0.970167	-1.95907	9.3181	9.06495	8.81323	8.18503	7.73525	8.3655	---	---
Ta.9377.3.S1_a_at	0.0169289	-0.523217	-1.43716	7.55078	7.89322	7.78105	7.23384	7.09881	7.32275	---	Transcribed sequence with moderate similarity to protein ref:NP_178487.1 (A.thaliana) putative heat shock protein (Arabidopsis thaliana)
Ta.24883.1.A1_at	0.0169436	-0.105497	-1.07586	5.41282	5.46739	5.4353	5.36335	5.34144	5.29423	---	Transcribed sequence with weak similarity to protein ref:NP_192401.1 (A.thaliana) hypothetical protein (Arabidopsis thaliana)
TaAffx.77901.1.S1_s_at	0.0169727	-0.73259	-1.66162	8.03036	7.67154	7.95637	7.22039	6.88141	7.3587	---	---
Ta.10281.3.S1_at	0.0169775	-0.421123	-1.33897	4.83206	4.99307	4.71565	4.3992	4.32421	4.554	---	Transcribed sequence with weak similarity to protein ref:NP_567714.1 (A.thaliana) alpha-amylase - like protein (Arabidopsis thaliana)
TaAffx.109200.1.S1_at	0.016999	-0.674283	-1.5958	8.35155	8.15135	8.45624	7.83894	7.39632	7.70103	---	---
TaAffx.104550.2.S1_at	0.0170001	-0.270243	-1.20601	6.05308	6.05308	6.0423	5.83401	5.79366	5.71006	---	---
TaAffx.112663.1.S1_at	0.017048	-0.12622	-1.09143	7.207	7.24989	7.1649	7.11349	7.05409	7.07555	---	---
TaAffx.122356.1.S1_at	0.0170637	-0.160303	-1.11752	4.13555	4.09357	4.10901	3.99699	3.95972	3.90051	---	---
Ta.1679.3.S1_x_at	0.0170927	-0.424767	-1.34236	8.3082	8.12043	8.07919	7.90165	7.63579	7.69608	---	Transcribed sequence with weak similarity to protein ref:NP_563723.1 (A.thaliana) expressed protein (Arabidopsis thaliana)
Ta.3156.1.S1_at	0.0171151	-0.39997	-1.31948	7.42646	7.33475	7.28563	7.05038	6.80248	6.99407	---	Transcribed sequences
Ta.16397.2.S1_at	0.0171247	0.851003	1.80375	6.57629	6.79711	6.71993	7.30815	7.82155	7.51664	---	Transcribed sequence with weak similarity to protein ref:NP_197702.1 (A.thaliana) putative protein (Arabidopsis thaliana)
TaAffx.81328.1.S1_at	0.0171339	-0.676237	-1.59797	6.61304	6.24744	6.22447	5.83429	5.45551	5.76644	---	---
TaAffx.22892.1.S1_at	0.0171897	-0.428413	-1.34575	4.58464	4.83512	4.76036	4.3323	4.41603	4.14655	---	---
TaAffx.86104.1.S1_at	0.0172045	-0.299763	-1.23094	6.72073	6.89488	6.73458	6.56686	6.38881	6.49523	---	---
TaAffx.38635.2.S1_at	0.0172068	-0.444147	-1.36051	5.36215	5.51726	5.32021	5.06218	4.78433	5.02067	---	---
Ta.26089.1.A1_at	0.017239	0.52569	1.43962	8.33702	8.49647	8.54102	8.96994	9.16553	8.81611	---	Transcribed sequences
Ta.12582.1.S1_at	0.0172676	0.143453	1.10455	7.99151	7.91903	7.99499	8.05858	8.13475	8.14256	---	Clone wkm1c.pk005.m16:fis, full insert mRNA sequence
Ta.11670.1.A1_at	0.0173102	-0.128487	-1.09315	4.64586	4.69442	4.64269	4.57515	4.53387	4.48849	---	Transcribed sequence
Ta.9132.1.A1_at	0.0173255	0.581843	1.49676	4.6227	4.589	4.42612	4.92381	5.30007	5.15947	---	Transcribed sequence with weak similarity to protein ref:NP_197475.1 (A.thaliana) peptidase-like protein (Arabidopsis thaliana)
TaAffx.113157.1.S1_at	0.0173578	0.164043	1.12042	4.51448	4.62047	4.54177	4.67188	4.75406	4.74291	---	---
TaAffx.128757.1.S1_at	0.0173687	0.693727	1.61746	9.90602	9.93857	10.1388	10.6552	10.93	10.4794	---	---
TaAffx.13995.2.S1_at	0.0173901	-0.403253	-1.32249	6.68495	6.68998	6.78567	6.29987	6.20149	6.44948	---	---
Ta.8239.3.S1_x_at	0.0174027	-0.24655	-1.18637	3.39548	3.32673	3.48577	3.07125	3.20832	3.18876	---	Transcribed sequence with moderate similarity to protein ref:NP_566238.1 (A.thaliana) expressed protein (Arabidopsis thaliana)
Ta.14220.1.A1_at	0.0174153	0.212153	1.15842	7.09441	6.96679	6.98298	7.23157	7.18626	7.26281	---	Transcribed sequence with weak similarity to protein ref:NP_174003.1 (A.thaliana) hypothetical protein (Arabidopsis thaliana)
Ta.9542.3.S1_x_at	0.0174249	-0.47607	-1.39095	6.52313	6.30572	6.34645	5.93391	5.9123	5.90088	---	Transcribed sequence with moderate similarity to protein pir:T48478 (A.thaliana) T48478 serinethreonine protein kinase-like protein - Arabidopsis thaliana
Ta.21114.2.S1_at	0.0174528	-0.16687	-1.12262	6.15549	6.08821	6.06051	5.89585	5.99728	5.91047	---	Transcribed sequence with strong similarity to protein ref:NP_188632.1 (A.thaliana) serinethreonine protein phosphatase, putative (Arabidopsis thaliana)
TaAffx.107288.1.S1_at	0.0174702	-0.348033	-1.27282	7.08628	7.2213	7.11868	6.88691	6.66365	6.8316	---	---
TaAffx.79831.1.S1_at	0.0174804	-0.36991	-1.29227	6.07521	6.29862	6.08883	5.81197	5.68983	5.85113	---	---
TaAffx.11289.1.S1_at	0.0174915	0.51833	1.4323	7.27172	7.47058	7.17237	7.74495	8.01871	7.706	---	---
TaAffx.77838.1.S1_at	0.0174961	-0.40417	-1.32333	5.5095	5.28869	5.49402	5.1696	4.91593	4.99417	---	---
Ta.30602.1.A1_s_at	0.0174994	0.650177	1.56936	7.95477	8.26935	8.10676	8.60901	9.01379	8.65861	---	Transcribed sequences
Ta.4801.1.S1_a_at	0.0175028	-0.47514	-1.39005	6.31515	5.99945	6.15651	5.77004	5.52568	5.74997	---	Transcribed sequence with weak similarity to protein ref:NP_198971.1 (A.thaliana) unknown protein (Arabidopsis thaliana)
TaAffx.30141.2.A1_at	0.0175243	-0.212903	-1.15902	4.22579	4.36047	4.30209	4.1198	4.05593	4.07391	---	---
TaAffx.84928.1.S1_at	0.0175324	-0.3434	-1.26874	6.44417	6.40687	6.25361	6.00002	6.00528	6.06915	---	---
TaAffx.29650.1.S1_s_at	0.0175394	-0.259293	-1.19689	7.38626	7.3175	7.48017	7.12212	7.06159	7.22234	---	---
Ta.25681.1.S1_at	0.0175695	0.20909	1.15596	8.19714	8.23738	8.23874	8.38376	8.50249	8.41428	---	Transcribed sequence with weak similarity to protein pir:T47946 (A.thaliana) T47946 prolyl aminopeptidase-like protein - Arabidopsis thaliana
Ta.9418.2.A1_x_at	0.0175793	0.865103	1.82147	6.71985	7.14209	6.93515	7.86661	8.05094	7.47485	---	Transcribed sequence with weak similarity to protein ref:NP_194742.1 (A.thaliana) putative protein (Arabidopsis thaliana)
Ta.7656.2.S1_at	0.0175968	-1.20949	-2.31256	7.30434	7.09756	7.36506	5.89978	5.7835	6.4552	---	Transcribed sequence with moderate similarity to protein ref:NP_188565.1 (A.thaliana) unknown protein (Arabidopsis thaliana)
TaAffx.121242.1.S1_at	0.0175971	-0.77961	-1.71667	4.55146	4.47201	4.27134	3.60252	3.42324	3.93022	---	---
Ta.25626.2.A1_at	0.0176042	-0.6515	-1.5708	6.43724	6.58126	6.4725	6.05065	5.66726	5.81859	---	Transcribed sequence with weak similarity to protein ref:NP_198534.1 (A.thaliana) sucrose synthase-like protein (Arabidopsis thaliana)
Ta.24145.1.S1_at	0.0176341	-0.27092	-1.20658	2.52669	2.64702	2.63479	2.43493	2.30378	2.25703	---	Transcribed sequence with weak similarity to protein pir:T45791 (A.thaliana) T45791 non-specific lipid transfer protein - Arabidopsis thaliana
TaAffx.72743.1.S1_at	0.0176406	-0.552933	-1.46707	8.29139	8.65378	8.40788	8.07351	7.77536	7.84538	---	---
TaAffx.119872.1.A1_at	0.0176582	-0.139803	-1.10175	5.72788	5.65495	5.69405	5.58144	5.49771	5.57832	---	---
TaAffx.27186.1.S1_at	0.0176956	-0.23289	-1.17519	5.54551	5.54611	5.58007	5.38734	5.32738	5.2583	---	---
Ta.5918.1.S1_at	0.0176967	-0.275857	-1.21071	7.8941	7.91148	7.92114	7.69019	7.55517	7.65379	---	Transcribed sequences
Ta.28527.1.S1_at	0.0177677	0.545743	1.45977	4.83237	4.88747	5.12986	5.32087	5.68305	5.48301	---	Transcribed sequence with weak similarity to protein ref:NP_189060.1 (A.thaliana) unknown protein (Arabidopsis thaliana)
Ta.5442.3.S1_x_at	0.0177772	-0.307667	-1.2377	7.93104	7.76987	7.92248	7.47445	7.5503	7.67564	---	Transcribed sequence with weak similarity to protein ref:NP_182280.1 (A.thaliana) small nuclear ribonucleoprotein U1A (Arabidopsis thaliana)
TaAffx.25069.1.S1_at	0.0177921	-0.337133	-1.26324	6.64972	6.77433	6.55109	6.31854	6.25916	6.38604	---	---
TaAffx.108221.1.S1_at	0.0177977	0.561857	1.47617	8.83236	8.95045	9.12614	9.48243	9.74239	9.3697	---	---
TaAffx.121378.1.S1_at	0.0178253	-0.631737	-1.54943	6.69629	6.4546	6.38293	5.8408	5.91449	5.88332	---	---
TaAffx.132296.1.A1_x_at	0.0178448	-0.348747	-1.27345	10.7257	10.9323	10.8392	10.6132	10.3934	10.4444	Wlt10	Cold-responsive protein
Ta.28838.1.S1_at	0.0178772	-0.341773	-1.26731	6.10299	6.31682	6.13394	5.94836	5.7667	5.81337	---	Transcribed sequence with weak similarity to protein pir:T47561 (A.thaliana) T47561 late embryogenesis abundant protein-like - Arabidopsis thaliana
TaAffx.119500.1.S1_at	0.0178863	-0.478243	-1.39305	6.94777	6.66682	6.94033	6.49541	6.2251	6.39968	---	---
TaAffx.72199.1.A1_at	0.0178892	-1.49125	-2.81132	6.24729	6.62118	6.20375	4.95565	4.35242	5.29041	---	---
TaAffx.78316.1.S1_at	0.0178951	-0.303547	-1.23417	5.43759	5.51955	5.60212	5.32453	5.11943	5.20466	---	---
Ta.9809.2.S1_at	0.0179041	-0.276967	-1.21164	3.87349	3.73256	3.89609	3.53012	3.53412	3.607	---	Transcribed sequence with weak similarity to protein ref:NP_566464.1 (A.thaliana) beta-fructofuranosidase 1 (Arabidopsis thaliana)
TaAffx.113045.1.S1_at	0.0179064	-0.206653	-1.15401	5.81951	5.79468	5.92703	5.6873	5.57984	5.65412	---	---
TaAffx.132012.1.S1_s_at	0.0179464	-1.16705	-2.24552	8.09892	7.5159	7.83436	6.93916	6.19369	6.81518	---	---
Ta.18029.1.S1_x_at	0.017974	-0.31449	-1.24357	7.83938	7.85828	7.78868	7.59213	7.41032	7.54042	---	Transcribed sequence
TaAffx.107896.1.S1_at	0.0179993	0.19278	1.14296	6.55507	6.66131	6.67481	6.85078	6.84384	6.77491	---	---
TaAffx.84471.1.S1_at	0.0180228	-0.192107	-1.14243	4.4332	4.44095	4.36706	4.20205	4.16851	4.29433	---	---
TaAffx.16039.1.S1_at	0.0180568	-0.33643	-1.26263	5.77618	5.81649	5.62417	5.52285	5.30521	5.37949	---	---
Ta.4203.1.S1_at	0.0180894	-0.193907	-1.14386	7.02945	7.05495	6.97847	6.86934	6.86004	6.75177	---	Transcribed sequence with weak similarity to protein ref:NP_197608.1 (A.thaliana) leucine-rich repeat protein (Arabidopsis thaliana)
TaAffx.113545.2.S1_x_at	0.0180936	-0.396083	-1.31593	5.32581	5.58498	5.4997	5.1563	4.94113	5.12481	---	---
Ta.25635.3.S1_a_at	0.0181043	-0.85768	-1.81212	5.79426	5.49961	5.44905	4.72598	4.4297	5.0142	---	Transcribed sequence with weak similarity to protein ref:NP_181409.1 (A.thaliana) putative annexin (Arabidopsis thaliana)
TaAffx.106507.1.S1_at	0.0181118	-0.47033	-1.38543	4.85394	4.86461	4.69646	4.36407	4.16352	4.47643	---	---
TaAffx.105975.1.S1_at	0.018122	-0.283117	-1.21682	4.94095	5.08217	4.93504	4.73876	4.5959	4.77415	---	---
Ta.3454.2.S1_a_at	0.0181406	-0.383	-1.30405	7.07791	6.96025	7.21347	6.62218	6.75031	6.73014	---	Transcribed sequence with moderate similarity to protein ref:NP_199751.1 (A.thaliana) putative protein (Arabidopsis thaliana)
TaAffx.110099.1.S1_at	0.0181792	0.443473	1.35987	5.28005	5.43497	5.13265	5.58812	5.7741	5.81587	---	---
TaAffx.53419.1.S1_x_at	0.0181846	-0.36943	-1.29184	5.4482	5.62035	5.40086	5.06437	5.03978	5.25697	---	---
Ta.7637.1.S1_at	0.0181874	0.37249	1.29459	4.16499	3.99062	4.20715	4.39836	4.45191	4.62996	---	Transcribed sequence with moderate similarity to protein ref:NP_565371.1 (A.thaliana) expressed protein (Arabidopsis thaliana)
TaAffx.85187.1.S1_at	0.0182029	-0.20611	-1.15357	4.22478	4.33412	4.29421	4.05899	4.15639	4.0194	---	---
Ta.19898.1.S1_at	0.0182237	-0.271133	-1.20676	5.97034	6.10244	6.15033	5.85285	5.73039	5.82647	---	Transcribed sequence
TaAffx.86588.1.S1_at	0.0182585	0.177513	1.13093	3.80646	3.91456	3.9098	4.08916	4.06713	4.00707	---	---
TaAffx.82013.2.S1_at	0.0182644	-0.15497	-1.1134	3.08202	3.00543	3.10537	2.94707	2.8602	2.92064	---	---
Ta.24650.2.A1_x_at	0.0182681	1.19809	2.29436	4.56944	4.83522	4.93446	5.56641	6.03419	6.33279	---	Transcribed sequence with moderate similarity to protein ref:NP_195146.1 (A.thaliana) Phosphoglycerate dehydrogenase - like protein (Arabidopsis thaliana)
TaAffx.119088.1.S1_s_at	0.0182847	-0.779633	-1.71669	6.89369	6.43576	6.63343	6.16415	5.65828	5.80155	---	---
Ta.12561.2.S1_x_at	0.0182848	-1.01121	-2.0156	9.28702	8.81041	8.92802	8.32139	7.62902	8.04141	LOC100682463	UFG1
TaAffx.128605.3.S1_at	0.0182899	-0.32748	-1.25482	6.75059	6.94594	6.92372	6.63632	6.43713	6.56436	---	---
TaAffx.52718.1.S1_at	0.0182951	-0.19624	-1.14571	2.91858	2.96326	2.99435	2.69083	2.82078	2.77586	---	---
TaAffx.28931.1.S1_at	0.0182974	0.210727	1.15727	4.27292	4.16241	4.14817	4.3964	4.47482	4.34446	---	---
TaAffx.671.1.A1_at	0.0183053	0.242527	1.18306	5.49849	5.54815	5.43897	5.81937	5.7408	5.65302	---	---
TaAffx.25671.1.A1_at	0.018315	-0.19914	-1.14801	3.68102	3.76599	3.6302	3.5229	3.43788	3.51901	---	---
Ta.6464.1.A1_at	0.0183164	-0.196033	-1.14554	5.19068	5.30822	5.225	5.02921	5.07448	5.03211	---	Transcribed sequence with weak similarity to protein ref:NP_192979.1 (A.thaliana) putative pollen-specific protein (Arabidopsis thaliana)
Ta.5126.2.S1_at	0.0183222	-0.373363	-1.29537	5.46588	5.5365	5.60841	5.03978	5.16067	5.29025	---	Transcribed sequences
TaAffx.83133.1.S1_at	0.0183288	-0.37242	-1.29452	6.09258	6.06958	6.15873	5.85671	5.71536	5.63156	---	---
Ta.5279.2.S1_x_at	0.0183293	-0.553627	-1.46777	6.69918	6.44698	6.43441	5.89389	5.83608	6.18972	---	Transcribed sequence with moderate similarity to protein ref:NP_199286.1 (A.thaliana) Dreg-2 like protein (Arabidopsis thaliana)
TaAffx.98485.9.S1_x_at	0.0183529	0.433343	1.35036	4.74454	5.01843	4.96627	5.20012	5.38597	5.44318	---	---
Ta.8980.2.S1_x_at	0.0183768	-0.172757	-1.12721	4.73544	4.8089	4.7553	4.54008	4.58401	4.65728	---	Transcribed sequence with weak similarity to protein ref:NP_563965.1 (A.thaliana) expressed protein (Arabidopsis thaliana)
TaAffx.57964.1.S1_at	0.0183939	-0.389987	-1.31038	4.51317	4.62176	4.35842	4.08678	4.00888	4.22773	---	---
Ta.8368.1.S1_at	0.0184646	0.3045	1.23499	10.9923	11.1269	10.995	11.2507	11.3197	11.4573	---	Transcribed sequence with moderate similarity to protein sp:P54150 (A.thaliana) MSRA_ARATH Peptide methionine sulfoxide reductase
Ta.9192.3.S1_at	0.0184696	-1.15572	-2.22795	6.38726	5.79868	6.1332	5.099	4.49867	5.25432	---	Transcribed sequence with weak similarity to protein ref:NP_176563.1 (A.thaliana) putative aminopeptidase (Arabidopsis thaliana)
TaAffx.128418.141.S1_at	0.0184737	-0.40524	-1.32431	6.26678	6.50601	6.3881	6.13226	5.86764	5.94527	---	---
TaAffx.114752.1.S1_at	0.0184859	-0.39131	-1.31158	5.9435	5.97427	6.06737	5.7353	5.59598	5.47993	---	---
Ta.2820.1.S1_at	0.0185079	0.342663	1.2681	5.53784	5.36781	5.57567	5.84014	5.94248	5.72669	---	Clone wre1n.pk0143.e2:fis, full insert mRNA sequence
TaAffx.80445.1.S1_at	0.0185427	0.365253	1.28811	4.51671	4.35842	4.39681	4.74196	4.93188	4.69386	---	---
TaAffx.92223.1.A1_at	0.0185551	0.72674	1.6549	6.3863	6.75162	6.31859	7.01912	7.46866	7.14895	---	---
Ta.24335.2.A1_at	0.0186112	-0.258007	-1.19583	5.93127	6.03286	5.99427	5.73603	5.63689	5.81146	---	Transcribed sequences
TaAffx.143995.19.A1_at	0.0186169	-0.14468	-1.10549	5.70366	5.75656	5.78705	5.65987	5.58613	5.56723	---	---
TaAffx.113709.1.S1_s_at	0.0186225	-0.33044	-1.2574	7.91834	8.14241	8.06993	7.62399	7.76776	7.74761	---	---
TaAffx.120037.1.S1_at	0.0186302	-0.43689	-1.35368	5.80231	5.8135	5.78178	5.47436	5.25506	5.3575	---	---
TaAffx.120691.1.S1_at	0.0186367	-0.67308	-1.59447	7.09482	7.04755	7.25062	6.70036	6.27657	6.39682	---	---
TaAffx.7919.1.S1_at	0.0186539	0.507763	1.42184	3.17788	3.07948	2.85515	3.47006	3.63188	3.53386	---	---
Ta.27019.1.S1_at	0.018659	0.22945	1.17239	7.74159	7.80824	7.66796	7.99835	7.94285	7.96494	---	Transcribed sequence with weak similarity to protein ref:NP_199101.1 (A.thaliana) putative protein (Arabidopsis thaliana)
TaAffx.92887.1.S1_at	0.018666	-1.01936	-2.02702	7.90702	7.44076	7.52176	6.78155	6.19681	6.8331	---	---
Ta.3596.3.S1_at	0.0186906	-0.308863	-1.23873	4.33369	4.47052	4.41389	4.17005	3.97491	4.14655	---	Transcribed sequence with moderate similarity to protein pir:T51527 (A.thaliana) T51527 UDP-glucose dehydrogenase-like protein - Arabidopsis thaliana
Ta.1862.3.S1_at	0.0186931	0.21305	1.15914	5.58172	5.70546	5.64004	5.93851	5.82125	5.80661	---	Transcribed sequence with moderate similarity to protein ref:NP_564630.1 (A.thaliana) expressed protein (Arabidopsis thaliana)
TaAffx.58233.1.S1_at	0.018696	-0.242857	-1.18333	7.28907	7.12087	7.20602	7.00617	6.99139	6.88983	---	---
TaAffx.113035.2.S1_at	0.0186992	-0.28294	-1.21667	3.39577	3.55218	3.37159	3.23502	3.0896	3.1461	---	---
Ta.4664.1.S1_at	0.0186998	0.546943	1.46099	6.84164	6.93098	7.08853	7.4641	7.70539	7.33249	---	Transcribed sequences
TaAffx.112627.1.S1_at	0.0187027	-0.18754	-1.13882	2.8908	2.96766	3.02014	2.80518	2.7906	2.7202	---	---
Ta.6094.1.A1_at	0.0187347	0.537643	1.4516	7.9605	8.30212	8.2323	8.55924	8.87668	8.67193	---	Transcribed sequence with weak similarity to protein ref:NP_173840.1 (A.thaliana) unknown protein (Arabidopsis thaliana)
Ta.4226.3.A1_a_at	0.0187495	-0.24419	-1.18443	6.00917	5.96356	5.84504	5.66287	5.65494	5.76739	---	Transcribed sequence with weak similarity to protein ref:NP_180260.1 (A.thaliana) unknown protein (Arabidopsis thaliana)
TaAffx.80192.1.S1_at	0.0187562	-0.16987	-1.12496	3.19836	3.23166	3.14449	3.08016	2.96233	3.02241	---	---
TaAffx.112966.1.S1_at	0.0187774	-0.393763	-1.31382	7.21523	7.46265	7.25789	7.04659	6.89328	6.81461	---	---
TaAffx.5159.1.S1_at	0.0187785	-0.202607	-1.15078	5.85058	5.73021	5.75596	5.61425	5.61498	5.4997	---	---
TaAffx.51156.1.S1_at	0.0187793	0.36523	1.28809	3.17997	3.25632	3.28131	3.48757	3.60526	3.72046	---	---
Ta.15808.1.S1_at	0.0187796	-0.455003	-1.37079	8.74772	8.65838	8.44791	8.31446	8.11495	8.05959	---	Transcribed sequence
TaAffx.78175.1.S1_at	0.0187836	-0.333557	-1.26012	4.86104	4.99781	4.84606	4.68652	4.45493	4.56279	---	---
TaAffx.112437.1.S1_at	0.0188349	0.156107	1.11428	3.95753	3.9544	3.94539	4.13061	4.0627	4.13233	---	---
TaAffx.106850.3.S1_at	0.0188569	-0.940003	-1.91853	4.3283	3.81605	4.02328	3.05817	2.82396	3.46549	---	---
Ta.26220.1.A1_at	0.0189183	0.29924	1.2305	4.94299	4.90946	5.005	5.24953	5.15476	5.35088	---	Transcribed sequences
Ta.18647.3.S1_at	0.0189219	-0.54114	-1.45512	6.13894	6.41722	6.49528	5.86201	5.67175	5.89426	---	Transcribed sequence with weak similarity to protein ref:NP_188456.1 (A.thaliana) lipid transfer protein, putative (Arabidopsis thaliana)
Ta.4189.2.S1_a_at	0.0189409	-0.170527	-1.12547	8.97742	9.06577	9.08671	8.86153	8.82936	8.92743	---	Transcribed sequence with moderate similarity to protein pir:T48621 (A.thaliana) T48621 hypothetical protein F18O22.270 - Arabidopsis thaliana
Ta.11541.1.S1_at	0.0189676	-0.175827	-1.12961	6.36428	6.41034	6.29862	6.14113	6.24696	6.15767	---	Transcribed sequence with weak similarity to protein ref:NP_196245.1 (A.thaliana) putative protein (Arabidopsis thaliana)
TaAffx.66308.1.S1_at	0.0189688	-0.198907	-1.14783	5.33724	5.42854	5.295	5.19729	5.11553	5.15124	---	---
Ta.1229.3.S1_x_at	0.0189799	-0.59259	-1.50795	6.16767	6.49293	6.40422	5.77908	5.70625	5.80172	---	Transcribed sequence with moderate similarity to protein ref:NP_563822.1 (A.thaliana) expressed protein (Arabidopsis thaliana)
Ta.10193.2.S1_a_at	0.0189914	0.38056	1.30185	9.90224	9.86018	10.096	10.288	10.4679	10.2442	---	Transcribed sequence with moderate similarity to protein sp:Q42560 (A.thaliana) ACOC_ARATH Aconitate hydratase, cytoplasmic
TaAffx.110913.5.S1_at	0.0190191	0.180093	1.13296	5.08959	4.99154	5.01549	5.19593	5.21519	5.22578	---	---
Ta.7991.2.S1_at	0.019064	-0.266923	-1.20324	5.33424	5.45192	5.39177	5.22053	5.12097	5.03566	---	Transcribed sequence with weak similarity to protein ref:NP_198590.1 (A.thaliana) putative protein (Arabidopsis thaliana)
Ta.3420.3.S1_at	0.0190878	0.537023	1.45098	7.75819	7.93362	7.71194	8.12952	8.39905	8.48625	---	Transcribed sequence with weak similarity to protein ref:NP_172119.1 (A.thaliana) acyl-CoA oxidase ACX3 (Arabidopsis thaliana)
Ta.27161.1.S1_at	0.0191226	-0.280697	-1.21478	4.96245	5.08738	5.0771	4.78641	4.6535	4.84493	---	Clone wr1.pk0110.b1:fis, full insert mRNA sequence
TaAffx.81213.1.S1_at	0.0191359	-0.302873	-1.2336	5.32363	5.19251	5.23085	5.01964	4.8256	4.99313	---	---
TaAffx.38265.5.S1_at	0.0191584	-0.26682	-1.20315	5.18455	5.2369	5.36388	5.08008	4.96702	4.93777	---	---
Ta.6989.1.S1_at	0.0191666	0.32982	1.25686	4.74125	4.90728	4.81955	5.14746	5.2703	5.03978	---	Transcribed sequences
Ta.9126.2.S1_at	0.0191727	-0.392947	-1.31307	5.99726	5.72553	5.82564	5.56503	5.43465	5.36991	---	Transcribed sequence with weak similarity to protein ref:NP_564838.1 (A.thaliana) expressed protein (Arabidopsis thaliana)
Ta.25648.2.A1_x_at	0.0191846	0.371597	1.29378	5.10262	5.1408	5.34002	5.6894	5.48908	5.51975	---	Transcribed sequence with weak similarity to protein ref:NP_173692.1 (A.thaliana) putative 40S ribosomal protein S18 (Arabidopsis thaliana)
TaAffx.52086.1.S1_at	0.0192051	-0.03149	-1.02207	6.258	6.23814	6.25319	6.2176	6.2087	6.22856	---	---
Ta.18366.2.S1_x_at	0.019249	-0.632043	-1.54976	9.45485	9.64809	9.4081	8.86072	8.66024	9.09395	---	Transcribed sequence with weak similarity to protein pir:T47651 (A.thaliana) T47651 chalcone isomerase - Arabidopsis thaliana
Ta.15958.3.S1_at	0.0192536	-0.2781	-1.2126	6.31118	6.49954	6.36505	6.17107	6.04561	6.12479	---	Transcribed sequence with weak similarity to protein ref:NP_176925.1 (A.thaliana) putative protein kinase (Arabidopsis thaliana)
Ta.23414.2.S1_at	0.0192542	0.319633	1.24801	4.58556	4.499	4.66576	4.83636	4.84071	5.03215	---	Transcribed sequence with weak similarity to protein ref:NP_186958.1 (A.thaliana) putative NADP-dependent oxidoreductase (Arabidopsis thaliana)
Ta.3799.1.S1_x_at	0.0192864	0.18637	1.1379	9.58974	9.50486	9.63055	9.8233	9.73699	9.72397	---	Transcribed sequence with weak similarity to protein ref:NP_176493.1 (A.thaliana) unknown protein (Arabidopsis thaliana)
Ta.2167.2.S1_at	0.0192884	0.119443	1.08632	5.95053	6.01594	6.01065	6.15248	6.07185	6.11112	---	Transcribed sequence with moderate similarity to protein ref:NP_566268.1 (A.thaliana) expressed protein (Arabidopsis thaliana)
Ta.5059.1.S1_at	0.0192941	0.36196	1.28517	5.50196	5.55391	5.67852	5.80063	5.97099	6.04865	---	Transcribed sequence with weak similarity to protein ref:NP_197683.1 (A.thaliana) PGPD14 protein (Arabidopsis thaliana)
TaAffx.82932.1.S1_at	0.0193114	-0.34746	-1.27232	3.44739	3.25329	3.2665	2.97666	2.92998	3.01816	---	---
Ta.5686.1.S1_x_at	0.0193627	-0.165487	-1.12154	4.20574	4.11489	4.09964	4.01468	3.95972	3.94941	---	Transcribed sequence with weak similarity to protein pir:S48444 (S. cerevisiae) S48444 probable temperature shock-inducible protein YIL011w - yeast
Ta.10279.1.S1_at	0.0193738	-0.59452	-1.50997	8.23796	7.90281	7.86873	7.56685	7.22141	7.43768	---	Transcribed sequence with weak similarity to protein ref:NP_566396.1 (A.thaliana) expressed protein (Arabidopsis thaliana)
Ta.28292.2.S1_s_at	0.0193844	-0.655273	-1.57491	8.70602	9.14902	9.01884	8.25368	8.14838	8.506	---	Transcribed sequence with weak similarity to protein ref:NP_177261.1 (A.thaliana) putative isoprenylated protein (Arabidopsis thaliana)
TaAffx.24415.1.S1_at	0.019385	-0.38735	-1.30799	6.30314	6.49915	6.34666	6.1445	5.8791	5.9633	---	---
TaAffx.132319.1.A1_at	0.0193905	-0.359257	-1.28276	6.90565	6.83971	6.78525	6.34693	6.56451	6.5414	---	---
Ta.11972.1.A1_s_at	0.0194122	-0.37384	-1.2958	6.87333	6.98107	7.12506	6.49009	6.66117	6.70668	---	Transcribed sequences
Ta.2538.2.S1_at	0.0194306	0.949307	1.93094	9.31672	9.12888	9.6891	9.96002	10.5686	10.454	---	Transcribed sequence with weak similarity to protein ref:NP_200987.1 (A.thaliana) calnexin - like protein (Arabidopsis thaliana)
Ta.13987.2.A1_at	0.0194344	0.444177	1.36054	4.7149	4.79201	4.76823	5.20654	5.32901	5.07212	---	Transcribed sequence with moderate similarity to protein pir:T50812 (A.thaliana) T50812 asparagine synthetase ASN3 - Arabidopsis thaliana
TaAffx.1062.1.S1_x_at	0.0194561	-0.6154	-1.53198	8.4343	8.02633	8.10592	7.70093	7.39946	7.61996	---	---
Ta.7691.1.S1_at	0.0194764	0.20149	1.14989	5.27378	5.22395	5.32357	5.47094	5.54815	5.40668	---	Transcribed sequence with weak similarity to protein ref:NP_565749.1 (A.thaliana) expressed protein (Arabidopsis thaliana)
TaAffx.52544.1.S1_at	0.0194855	-0.242883	-1.18336	6.92297	6.85501	6.98204	6.72932	6.5787	6.72335	---	---
Ta.10536.2.A1_at	0.0194881	0.09926	1.07122	6.13191	6.19823	6.17303	6.28551	6.25026	6.26518	---	Transcribed sequence with weak similarity to protein ref:NP_175627.1 (A.thaliana) HD-Zip protein, putative (Arabidopsis thaliana)
TaAffx.111401.1.S1_at	0.0194889	-0.264993	-1.20163	5.63696	5.81524	5.73498	5.5549	5.4405	5.3968	---	---
TaAffx.83333.1.S1_at	0.0195064	-0.336143	-1.26238	5.76978	5.83186	5.6138	5.52332	5.33425	5.34944	---	---
TaAffx.111642.1.S1_at	0.0195291	-0.291033	-1.22352	8.74328	8.86325	8.66595	8.56548	8.4005	8.4334	---	---
TaAffx.12921.1.A1_at	0.0195505	-0.25466	-1.19305	6.12234	6.2143	6.25347	5.95602	5.93118	5.93893	---	---
Ta.18737.1.S1_at	0.0195514	-0.2864	-1.21959	7.13458	7.17637	7.31915	6.94715	6.95897	6.86478	---	Transcribed sequence with weak similarity to protein ref:NP_178009.1 (A.thaliana) hypothetical protein (Arabidopsis thaliana)
Ta.15222.1.S1_at	0.019582	0.662917	1.58328	4.71241	4.93578	4.60011	5.19379	5.65811	5.38515	---	Transcribed sequences
TaAffx.86301.2.S1_at	0.0195941	-0.397327	-1.31707	4.68457	4.68066	4.44166	4.30014	4.19122	4.12355	---	---
Ta.5178.3.S1_at	0.0196052	-0.518	-1.43197	4.70688	4.73583	4.57714	4.02275	4.09365	4.34945	---	Transcribed sequence with weak similarity to protein ref:NP_179726.1 (A.thaliana) putative kinesin heavy chain (Arabidopsis thaliana)
TaAffx.113523.1.S1_at	0.0196219	0.294697	1.22663	4.76249	4.78147	4.94578	5.08069	5.18764	5.1055	---	---
TaAffx.31859.1.S1_at	0.0196252	-0.293087	-1.22526	3.60737	3.62991	3.67217	3.24807	3.35671	3.42541	---	---
TaAffx.30254.1.S1_at	0.0196301	-0.287197	-1.22027	5.10879	4.92827	4.94456	4.70067	4.6495	4.76986	---	---
TaAffx.100436.1.S1_at	0.0196714	-1.21846	-2.32699	12.1112	11.57	11.4752	10.16	10.3638	10.9772	---	---
Ta.30805.3.A1_at	0.0196756	-0.210113	-1.15678	4.9697	4.85444	4.85444	4.70196	4.74103	4.60525	---	Transcribed sequence with weak similarity to protein ref:NP_179896.1 (A.thaliana) putative metal ion transporter
Ta.17653.1.S1_at	0.0196926	0.30904	1.23888	6.53473	6.67347	6.46081	6.93939	6.88707	6.76967	---	Transcribed sequence
TaAffx.29262.1.S1_at	0.0197118	-0.216283	-1.16174	6.76879	6.79082	6.70844	6.60941	6.46111	6.54868	---	---
Ta.27276.1.A1_s_at	0.0197148	-0.666907	-1.58767	7.33474	7.18533	7.1667	6.59923	6.33228	6.75454	---	Clone wre1n.pk0057.h1:fis, full insert mRNA sequence
TaAffx.115917.1.S1_s_at	0.0197526	-0.367007	-1.28967	5.64751	5.70098	5.61568	5.35562	5.15686	5.35067	---	---
TaAffx.118107.1.S1_at	0.0197714	-0.32188	-1.24996	3.99815	4.15699	4.19759	3.84184	3.74446	3.80079	---	---
Ta.12921.1.S1_x_at	0.0197771	0.624327	1.54149	8.67267	8.3107	8.28518	8.83814	9.16574	9.13765	---	Transcribed sequence with weak similarity to protein ref:NP_190401.1 (A.thaliana) hypothetical protein (Arabidopsis thaliana)
TaAffx.54574.1.S1_at	0.0198137	-0.807393	-1.75005	7.1132	7.33938	7.08884	6.51827	6.05997	6.541	---	---
TaAffx.30891.1.S1_at	0.0198276	-0.415423	-1.33369	6.38401	6.60183	6.42203	6.21479	5.93119	6.01562	---	---
TaAffx.52344.2.S1_at	0.0198297	0.07236	1.05144	2.91605	2.91659	2.88971	2.95491	3.00543	2.97909	---	---
Ta.1819.3.S1_x_at	0.0198517	-0.60819	-1.52435	7.81352	7.56503	7.76774	7.09995	6.89789	7.32388	---	Transcribed sequence with moderate similarity to protein ref:NP_195563.1 (A.thaliana) probable H+-transporting ATPase (Arabidopsis thaliana)
Ta.5331.1.A1_a_at	0.0198595	1.68097	3.20644	5.86853	5.23853	5.79922	6.66028	7.78161	7.50731	---	Transcribed sequence with weak similarity to protein ref:NP_192429.1 (A.thaliana) receptor protein kinase - like protein (Arabidopsis thaliana)
Ta.23319.1.S1_at	0.0199311	0.152033	1.11113	10.5396	10.6163	10.6183	10.7359	10.6949	10.7995	---	Transcribed sequence with moderate similarity to protein ref:NP_564846.1 (A.thaliana) expressed protein (Arabidopsis thaliana)
TaAffx.26743.1.S1_at	0.0199409	-0.387657	-1.30827	3.70834	3.95972	3.7987	3.43888	3.37355	3.49136	---	---
TaAffx.118856.1.S1_at	0.019943	-0.900467	-1.86667	6.13051	5.64308	5.60212	4.95107	4.572	5.15124	---	---
Ta.10147.1.S1_x_at	0.0199629	-0.09225	-1.06603	3.38924	3.42527	3.369	3.26674	3.3263	3.31372	---	Transcribed sequences
TaAffx.78508.1.S1_x_at	0.0199823	-0.673913	-1.59539	5.81826	5.88384	5.88774	5.39588	5.04646	5.12576	---	---
TaAffx.93268.1.S1_at	0.0199921	0.0515233	1.03636	7.78452	7.79601	7.82012	7.84648	7.84364	7.8651	---	---
Ta.26450.1.A1_at	0.0200137	-0.236917	-1.17847	4.22685	4.21292	4.33537	3.93604	4.02616	4.10219	---	Transcribed sequences
TaAffx.110588.1.S1_at	0.0200236	-0.385147	-1.30599	6.92341	7.13471	6.93786	6.65977	6.57521	6.60556	---	---
AFFX-r2-Bs-lys-5_at	0.0200563	-0.214673	-1.16044	3.07323	2.97099	3.00543	2.86639	2.71789	2.82135	---	---
Ta.2604.1.S1_at	0.02006	0.431423	1.34856	9.46882	9.68833	9.5477	9.85931	10.1629	9.97687	---	Transcribed sequence with moderate similarity to protein pir:T47680 (A.thaliana) T47680 probable oxoglutarate dehydrogenase
TaAffx.44372.1.A1_at	0.0200809	0.312643	1.24198	5.4444	5.22626	5.37118	5.59808	5.74954	5.63215	---	---
TaAffx.59280.1.S1_at	0.0201257	-0.43733	-1.3541	3.0668	3.20673	3.30653	2.77873	2.72589	2.76345	---	---
Ta.26997.1.S1_at	0.0201308	-0.996557	-1.99523	6.41305	6.85235	7.00714	6.08529	5.40668	5.7909	---	Transcribed sequence with weak similarity to protein ref:NP_188923.1 (A.thaliana) early light-induced protein (Arabidopsis thaliana)
RPTR-Ta-U46493-1_s_at	0.0201317	-0.278257	-1.21273	3.65252	3.74701	3.84923	3.54006	3.45842	3.41551	---	---
TaAffx.92327.1.S1_at	0.0201522	-0.428283	-1.34563	6.84938	7.14049	6.94515	6.58878	6.65459	6.4068	---	---
Ta.9600.2.S1_at	0.0201526	-0.160577	-1.11773	5.76462	5.68674	5.65542	5.52687	5.51804	5.58014	---	Transcribed sequence with weak similarity to protein ref:NP_188923.1 (A.thaliana) early light-induced protein (Arabidopsis thaliana)
TaAffx.91431.1.A1_at	0.0201594	-0.181857	-1.13434	6.10865	6.10243	6.01417	5.96019	5.88593	5.83356	---	---
TaAffx.31607.1.S1_at	0.0202247	-0.29485	-1.22676	3.26076	3.24426	3.41152	2.99645	3.05088	2.98466	---	---
TaAffx.122118.1.S1_at	0.0202597	-0.41308	-1.33153	6.35246	6.46118	6.36546	6.09617	5.83246	6.01123	---	---
Ta.5941.2.S1_at	0.020297	-0.17054	-1.12548	7.76298	7.74908	7.78336	7.5514	7.5809	7.6515	---	Transcribed sequence with weak similarity to protein ref:NP_568363.1 (A.thaliana) putative protein (Arabidopsis thaliana)
TaAffx.5834.1.S1_at	0.0203113	-0.233263	-1.17549	5.76881	5.84658	5.75979	5.64681	5.48591	5.54267	---	---
Ta.30889.1.S1_at	0.0203274	-0.209157	-1.15601	5.58083	5.54746	5.47156	5.32757	5.33202	5.31279	---	Transcribed sequence
Ta.9551.2.S1_at	0.0203453	-0.19855	-1.14754	5.78193	5.65617	5.67806	5.53265	5.51924	5.46862	---	Transcribed sequence with moderate similarity to protein ref:NP_199586.1 (A.thaliana) JN0505) (Arabidopsis thaliana)
Ta.5506.2.S1_x_at	0.0203627	-0.26358	-1.20045	2.69953	2.83821	2.74162	2.60114	2.42066	2.46682	---	Transcribed sequence with weak similarity to protein ref:NP_564311.1 (A.thaliana) expressed protein (Arabidopsis thaliana)
TaAffx.76.2.S1_at	0.0203714	0.175207	1.12913	4.1432	4.1958	4.11916	4.3996	4.29209	4.29209	---	---
Ta.4925.3.S1_a_at	0.0203858	-0.48692	-1.40145	8.46136	8.34882	8.59177	8.02353	8.12852	7.78914	---	Transcribed sequence with weak similarity to protein ref:NP_177592.1 (A.thaliana) AtHVA22a (Arabidopsis thaliana)
TaAffx.5344.1.S1_at	0.0203878	-0.257807	-1.19566	5.90456	5.85444	5.75672	5.60202	5.65877	5.48151	---	---
TaAffx.12136.1.S1_x_at	0.0204393	0.49922	1.41345	8.22291	8.0672	7.99895	8.5118	8.79947	8.47545	---	---
Ta.4202.2.S1_at	0.0204441	-0.163767	-1.12021	4.38215	4.28543	4.38295	4.13008	4.22974	4.19941	---	Transcribed sequence with weak similarity to protein ref:NP_178461.1 (A.thaliana) hypothetical protein (Arabidopsis thaliana)
Ta.5400.2.S1_at	0.0204727	-1.14269	-2.20792	6.02548	5.98182	5.76399	5.05176	4.37189	4.91958	---	Transcribed sequence with moderate similarity to protein pir:T46010 (A.thaliana) T46010 anthranilate phosphoribosyltransferase-like protein - Arabidopsis thaliana
Ta.9346.3.S1_x_at	0.0204732	-0.65148	-1.57078	11.7609	11.3618	11.6615	10.9905	11.1361	10.7033	---	Transcribed sequence with weak similarity to protein pir:S24169 (R.norvegicus) S24169 mucin - rat
Ta.10236.1.A1_at	0.0204735	1.51695	2.86185	5.8652	4.9874	5.76471	6.4774	7.22598	7.46478	---	Transcribed sequence with weak similarity to protein ref:NP_182039.1 (A.thaliana) putative VAMP-associated protein (Arabidopsis thaliana)
TaAffx.24298.1.S1_at	0.0204781	-0.216333	-1.16178	4.97778	4.82844	4.87338	4.71724	4.60648	4.70688	---	---
TaAffx.116320.1.S1_at	0.0205227	-0.655777	-1.57546	9.35619	9.13412	9.21178	8.54107	8.37623	8.81746	---	---
Ta.30295.1.S1_at	0.0205445	0.185407	1.13714	3.80243	3.84552	3.93256	4.07026	4.07677	3.9897	---	Transcribed sequence
Ta.7709.1.A1_at	0.0205473	0.29191	1.22426	5.3774	5.26584	5.21892	5.55946	5.58185	5.59658	---	Transcribed sequence
Ta.29355.1.S1_at	0.02055	-0.610937	-1.52725	6.54426	6.7466	6.90664	6.18467	5.88311	6.29691	LOC542906	1 myosin
RPTR-Ta-ECOLOXL_at	0.0205549	-0.225293	-1.16901	2.46076	2.56958	2.57181	2.32503	2.29437	2.30687	---	---
Ta.14496.1.S1_x_at	0.0205779	0.42834	1.34568	6.44927	6.30674	6.54276	6.81768	7.03075	6.73536	---	Transcribed sequence with moderate similarity to protein ref:NP_176458.1 (A.thaliana) beta-VPE (Arabidopsis thaliana)
Ta.6931.2.S1_at	0.0206657	-0.286913	-1.22003	3.9139	4.07204	3.97145	3.58414	3.73242	3.78009	---	Transcribed sequence with moderate similarity to protein ref:NP_565632.1 (A.thaliana) putative PCI domain protein (Arabidopsis thaliana)
TaAffx.56483.1.S1_at	0.0206704	0.261597	1.1988	5.89288	5.8572	5.76363	6.11396	5.99933	6.18521	UbiL2	Ubiquitin-like protein
TaAffx.62799.1.S1_s_at	0.0206875	-0.652073	-1.57142	5.75351	5.57767	5.83552	5.27688	4.82411	5.10949	---	---
Ta.27751.6.S1_at	0.0207229	-0.02253	-1.01574	14.7672	14.7805	14.7817	14.7548	14.7589	14.7481	CBP5	Chlorophyll a-b binding protein
TaAffx.33406.1.A1_at	0.0207535	-0.396733	-1.31652	4.82877	4.62842	4.89691	4.36455	4.51576	4.28359	---	---
TaAffx.117361.1.S1_at	0.0207542	0.42582	1.34334	3.65252	3.77936	3.95422	4.15782	4.36047	4.14527	---	---
TaAffx.110691.1.S1_at	0.020766	-0.245473	-1.18548	4.86303	5.02746	4.91253	4.60743	4.76077	4.6984	---	---
TaAffx.81390.1.S1_at	0.0207689	-0.411067	-1.32967	7.36945	7.29528	7.08499	6.95274	6.75573	6.80805	---	---
TaAffx.7623.1.S1_at	0.0207707	-0.207177	-1.15443	4.94471	4.89361	4.80282	4.71747	4.65673	4.64541	---	---
Ta.17790.1.S1_at	0.0207808	0.3648	1.2877	4.69402	4.43786	4.52442	4.94942	4.9978	4.80348	---	Transcribed sequence
TaAffx.13327.1.S1_at	0.0208107	-0.54262	-1.45662	5.33312	5.48607	5.13395	4.98179	4.63731	4.70618	---	---
Ta.13761.1.S1_s_at	0.020839	0.645183	1.56394	6.44362	6.68333	6.79961	7.06975	7.52836	7.264	---	Transcribed sequence with weak similarity to protein ref:NP_199411.1 (A.thaliana) CRN
TaAffx.112575.1.S1_at	0.0208503	-0.30109	-1.23207	6.38168	6.31419	6.38274	6.13351	6.09274	5.94909	---	---
Ta.25461.1.S1_a_at	0.0208571	0.48056	1.39529	7.76569	7.77332	7.7489	8.10385	8.34451	8.28123	---	Transcribed sequence with weak similarity to protein ref:NP_175606.1 (A.thaliana) unknown protein (Arabidopsis thaliana)
Ta.10114.2.S1_a_at	0.0208813	-0.311317	-1.24084	7.15082	7.33814	7.14345	6.96481	6.79576	6.93789	---	Transcribed sequence with moderate similarity to protein ref:NP_196856.1 (A.thaliana) leukotriene-A4 hydrolase-like protein (Arabidopsis thaliana)
Ta.24268.1.A1_at	0.0208835	0.310933	1.24051	5.74316	5.73114	5.54381	5.90122	6.06395	5.98574	---	Transcribed sequence with weak similarity to protein ref:NP_492375.1 (C.elegans) DY3.5.p (Caenorhabditis elegans)
TaAffx.55615.1.S1_at	0.0209013	-0.26352	-1.2004	5.12246	5.29108	5.21193	4.94837	5.03303	4.85351	---	---
TaAffx.58980.1.S1_at	0.0209188	-0.378247	-1.29976	5.74588	5.945	5.9845	5.44661	5.43909	5.65494	---	---
TaAffx.113242.1.S1_at	0.0209425	-0.297377	-1.22891	4.00725	4.12154	4.03857	3.68583	3.71122	3.87818	---	---
Ta.20792.1.S1_at	0.0209473	-0.216283	-1.16174	2.63479	2.74831	2.66847	2.45784	2.47738	2.4675	---	Transcribed sequence with moderate similarity to protein ref:NP_180995.1 (A.thaliana) 60S ribosomal protein L18A (Arabidopsis thaliana)
TaAffx.30081.1.S1_at	0.0209777	-0.26007	-1.19754	7.40135	7.45486	7.3388	7.24518	7.09301	7.07661	---	---
Ta.7527.1.S1_at	0.0210017	0.552947	1.46708	6.55195	6.85829	6.66592	7.06933	7.45956	7.20611	---	Transcribed sequence with weak similarity to protein ref:NP_115511.1 (H.sapiens) hypothetical protein DKFZp434F1017 (Homo sapiens)
TaAffx.67900.1.S1_x_at	0.0210026	-0.449793	-1.36584	7.19325	7.27266	7.11656	6.90108	6.59262	6.73939	---	---
TaAffx.64088.1.S1_at	0.0210199	-0.169347	-1.12455	6.65351	6.61136	6.53572	6.45441	6.44628	6.39186	---	---
Ta.16971.1.S1_at	0.0210377	-0.15382	-1.11251	5.48376	5.4604	5.55702	5.28839	5.36417	5.38716	---	Transcribed sequence with weak similarity to protein ref:NP_188083.1 (A.thaliana) putative cytochrome P450 (Arabidopsis thaliana)
Ta.1868.3.S1_a_at	0.0210761	-0.895603	-1.86039	7.24497	6.70111	7.25437	6.28216	5.96004	6.27144	LOC542814	Actin
TaAffx.117161.1.S1_at	0.0210818	-0.271957	-1.20744	4.00631	3.99238	3.83243	3.62869	3.76381	3.62275	---	---
Ta.9312.1.S1_at	0.0210987	0.637023	1.55512	8.59947	8.84181	8.85874	9.32654	9.66083	9.22372	---	Transcribed sequence with weak similarity to protein ref:NP_199293.1 (A.thaliana) helicase-like protein (Arabidopsis thaliana)
TaAffx.131348.1.S1_at	0.0211019	-0.41283	-1.33129	6.09507	6.34522	6.08324	5.86855	5.69894	5.71755	---	---
TaAffx.37978.1.A1_at	0.0211384	-0.762203	-1.69608	8.25531	7.95816	7.76078	7.46794	6.9563	7.2634	---	---
TaAffx.58567.1.S1_at	0.0211511	-0.40359	-1.3228	5.15124	5.35708	5.27066	4.98181	4.89013	4.69627	---	---
TaAffx.64682.1.S1_at	0.0211546	-0.42447	-1.34208	6.4125	6.30875	6.43805	5.92048	6.12188	5.84353	---	---
Ta.5309.3.S1_x_at	0.0211695	-0.443327	-1.35974	7.49721	7.23342	7.22522	7.03331	6.80979	6.78277	---	Transcribed sequence with strong similarity to protein ref:NP_193450.1 (A.thaliana) GTP-binding RAB2A like protein (Arabidopsis thaliana)
Ta.4189.2.S1_x_at	0.0211825	-0.200257	-1.1489	8.6955	8.66197	8.75217	8.52701	8.42208	8.55978	---	Transcribed sequence with moderate similarity to protein pir:T48621 (A.thaliana) T48621 hypothetical protein F18O22.270 - Arabidopsis thaliana
TaAffx.87052.1.S1_at	0.0212076	0.357157	1.2809	4.48133	4.4489	4.26216	4.80036	4.69833	4.76517	---	---
Ta.11414.3.S1_at	0.0212086	-0.08356	-1.05963	6.33341	6.38268	6.3278	6.28446	6.26776	6.24099	---	Transcribed sequence with moderate similarity to protein ref:NP_192822.1 (A.thaliana) putative protein (Arabidopsis thaliana)
Ta.8787.1.S1_at	0.0212312	0.390633	1.31097	6.15796	6.35276	6.33628	6.5139	6.72404	6.78096	---	Transcribed sequences
Ta.10063.1.S1_at	0.0212329	0.692463	1.61604	8.76763	9.03298	9.03974	9.74726	9.81547	9.35501	---	Transcribed sequence with weak similarity to protein ref:NP_199054.1 (A.thaliana) pitrilysin (Arabidopsis thaliana)
Ta.14906.1.S1_at	0.0212354	-0.154417	-1.11297	2.61444	2.52935	2.57704	2.41854	2.42779	2.41125	---	Transcribed sequence
TaAffx.41970.1.S1_s_at	0.0212572	-0.723677	-1.65139	5.98463	5.53152	5.72378	5.10135	4.93705	5.0305	---	---
TaAffx.112691.1.S1_s_at	0.0212673	-0.249433	-1.18874	5.81859	5.82693	5.68875	5.48779	5.62876	5.46942	---	---
TaAffx.79975.1.S1_at	0.0212799	-0.36741	-1.29003	6.81407	6.78355	6.57545	6.30287	6.28328	6.48469	---	---
TaAffx.121250.1.S1_at	0.0213041	-0.43737	-1.35413	3.99324	4.05784	3.77469	3.6692	3.41303	3.43143	---	---
Ta.18248.1.S1_at	0.0213061	0.0873933	1.06245	6.89589	6.93825	6.94113	6.99301	7.04855	6.99589	---	Clone wle1n.pk0091.d8:fis, full insert mRNA sequence
Ta.7048.2.A1_s_at	0.0213082	0.565893	1.4803	7.12478	6.84761	7.16707	7.466	7.83904	7.5321	---	Transcribed sequence with weak similarity to protein ref:NP_174454.1 (A.thaliana) epsilon-adaptin, putative (Arabidopsis thaliana)
TaAffx.85186.1.S1_at	0.0213142	-0.37632	-1.29803	4.07319	4.32708	4.11612	3.90118	3.79009	3.69616	---	---
TaAffx.24235.1.S1_at	0.021343	-0.263847	-1.20068	6.92869	6.85889	6.79655	6.59567	6.5029	6.69402	---	---
Ta.6356.1.A1_a_at	0.0213534	0.28571	1.21901	9.63339	9.79695	9.60585	9.94963	9.90471	10.039	---	Transcribed sequence with weak similarity to protein ref:NP_195209.1 (A.thaliana) putative protein (Arabidopsis thaliana)
Ta.21216.1.S1_at	0.0213805	0.2233	1.1674	8.07648	8.12266	8.01913	8.34592	8.33917	8.20308	---	Transcribed sequence with moderate similarity to protein ref:NP_195252.1 (A.thaliana) NAD+ dependent isocitrate dehydrogenase subunit 1 (Arabidopsis thaliana)
TaAffx.31914.1.S1_at	0.0214095	-0.133453	-1.09692	8.67675	8.69859	8.61547	8.52627	8.5154	8.54878	---	---
TaAffx.112151.1.S1_at	0.0214197	-0.30273	-1.23348	5.28845	5.48505	5.30218	5.14613	4.99591	5.02545	---	---
TaAffx.5808.1.S1_at	0.0214367	-0.37352	-1.29551	4.96293	5.01906	5.01569	4.7506	4.53911	4.58741	---	---
TaAffx.138149.1.S1_x_at	0.021443	-0.1146	-1.08267	6.05892	5.98299	6.04746	5.87708	5.94155	5.92694	---	---
TaAffx.116069.2.S1_at	0.0214466	-0.364903	-1.2878	5.6682	5.83287	5.83608	5.55853	5.38534	5.29857	---	---
TaAffx.53992.1.S1_at	0.0214728	-0.19436	-1.14422	7.80013	7.73672	7.66805	7.55624	7.47054	7.59504	---	---
TaAffx.89017.1.S1_at	0.0214897	-0.563207	-1.47755	7.74186	7.46659	7.57145	7.25528	6.97862	6.85638	---	---
TaAffx.28999.1.S1_at	0.0215074	0.24145	1.18218	4.32111	4.36954	4.2163	4.45058	4.60874	4.57198	---	---
Ta.4661.1.S1_at	0.0215173	0.59754	1.51313	6.08883	6.40244	6.50473	6.83388	7.11539	6.83935	---	Transcribed sequence with strong similarity to protein sp:Q9FJR0 (A.thaliana) RNT1_ARATH Regulator of nonsense transcripts 1 homolog
Ta.7447.1.S1_at	0.0215222	0.373403	1.29541	7.31724	7.49747	7.33764	7.80116	7.8659	7.6055	---	Transcribed sequence with moderate similarity to protein ref:NP_568361.1 (A.thaliana) putative protein (Arabidopsis thaliana)
TaAffx.118612.1.S1_at	0.0215478	-0.18924	-1.14016	4.23245	4.23014	4.11295	3.95972	4.00221	4.04589	---	---
Ta.10633.1.S1_at	0.0215541	0.435737	1.3526	7.4141	7.63943	7.53162	7.80852	8.12513	7.95871	---	Transcribed sequence with weak similarity to protein ref:NP_187808.1 (A.thaliana) unknown protein (Arabidopsis thaliana)
TaAffx.79072.1.S1_at	0.0216019	-0.294677	-1.22661	7.58402	7.7913	7.72825	7.50285	7.3462	7.37049	---	---
Ta.8217.1.S1_at	0.0216054	0.320103	1.24842	3.95823	4.04932	3.83198	4.14573	4.31967	4.33444	---	Transcribed sequences
Ta.5539.2.S1_at	0.0216228	-0.19709	-1.14638	5.12773	5.20501	5.20714	5.06257	4.96092	4.92512	winv2	winv2 protein
TaAffx.31813.1.S1_at	0.0216271	0.159463	1.11687	3.69143	3.76339	3.75167	3.85543	3.96146	3.86799	---	---
Ta.26448.1.S1_at	0.0216454	-0.282517	-1.21631	6.42006	6.5125	6.34042	6.2243	6.03019	6.17094	---	Transcribed sequence with moderate similarity to protein pir:T45964 (A.thaliana) T45964 LAX1 AUX1-like permease - Arabidopsis thaliana
TaAffx.91372.1.A1_at	0.0216483	-0.388887	-1.30938	6.68013	6.86233	6.78824	6.46023	6.22546	6.47835	---	---
Ta.10252.3.S1_a_at	0.0216518	0.50465	1.41878	5.2521	5.36128	5.4385	5.86076	6.02946	5.67561	---	Transcribed sequences
Ta.24239.1.A1_at	0.0216535	0.87668	1.83615	5.25511	5.08058	5.69512	6.09538	6.44782	6.11765	---	Transcribed sequences
Ta.20676.2.S1_a_at	0.0216573	-0.903373	-1.87043	8.56849	7.96716	8.04552	7.58266	7.16757	7.12082	---	Transcribed sequence with moderate similarity to protein ref:NP_564447.1 (A.thaliana) expressed protein (Arabidopsis thaliana)
Ta.21208.3.S1_at	0.0216578	0.735667	1.66517	7.76891	7.34697	7.52916	8.46608	8.4063	7.97966	---	Transcribed sequence with weak similarity to protein ref:NP_173715.1 (A.thaliana) putative superoxide-generating NADPH oxidase flavocytochrome (Arabidopsis thaliana)
TaAffx.120204.1.S1_at	0.0216672	-0.76458	-1.69888	4.45907	4.28289	4.09413	3.72189	3.19873	3.62173	---	---
TaAffx.92164.1.S1_at	0.0216763	-0.16376	-1.1202	5.9804	6.05497	6.03388	5.92783	5.82197	5.82817	---	---
Ta.25378.1.A1_at	0.0216858	0.502667	1.41683	7.72504	8.00296	7.66903	8.3394	8.43185	8.13378	---	Transcribed sequences
TaAffx.110483.1.S1_at	0.0216897	-0.217013	-1.16232	6.7136	6.82092	6.85662	6.59378	6.60703	6.53929	---	---
Ta.17476.2.S1_at	0.0217105	-0.189943	-1.14072	3.06102	3.0746	3.05757	2.84769	2.84099	2.93468	---	Transcribed sequence with moderate similarity to protein ref:NP_566535.1 (A.thaliana) putative ribosomal protein (Arabidopsis thaliana)
Ta.8187.1.S1_at	0.0217293	-0.217897	-1.16304	5.7285	5.82467	5.66863	5.52049	5.58623	5.46139	---	Transcribed sequences
TaAffx.94184.1.S1_at	0.0217333	-0.130967	-1.09503	6.75512	6.73311	6.72218	6.65387	6.59069	6.57295	---	---
Ta.8447.1.S1_a_at	0.0217426	0.964607	1.95153	5.43779	5.08008	4.97579	5.88533	5.97001	6.53214	---	Transcribed sequence with weak similarity to protein ref:NP_182081.1 (A.thaliana) putative cytochrome P450 (Arabidopsis thaliana)
TaAffx.30055.1.S1_at	0.0217505	-0.339153	-1.26501	6.05541	6.08325	5.85655	5.56771	5.66634	5.7437	---	---
Ta.21252.2.S1_a_at	0.0217727	-0.302157	-1.23299	6.7515	6.84276	6.96922	6.60143	6.45282	6.60276	---	Transcribed sequence with weak similarity to protein ref:NP_566050.1 (A.thaliana) expressed protein (Arabidopsis thaliana)
Ta.13318.1.S1_at	0.0217839	-0.282213	-1.21606	4.81838	4.79646	4.87338	4.46714	4.65008	4.52436	---	Transcribed sequence with weak similarity to protein ref:NP_477159.1 (D.melanogaster) Hmu-P1 (Drosophila melanogaster)
Ta.10221.3.S1_at	0.0217967	-0.64688	-1.56578	8.40836	8.24329	8.28597	7.78878	7.42107	7.78713	---	Transcribed sequence with weak similarity to protein ref:NP_566957.1 (A.thaliana) gamma response I protein (Arabidopsis thaliana)
Ta.4671.1.S1_at	0.0218294	-0.366703	-1.2894	7.53007	7.77574	7.74495	7.22035	7.31903	7.41127	---	Transcribed sequences
Ta.10741.1.S1_at	0.0218667	-0.5945	-1.50995	5.13904	5.52275	5.43697	4.83504	4.6667	4.81352	---	Transcribed sequence with weak similarity to protein ref:NP_566406.1 (A.thaliana) ethylene-responsive protein, putative (Arabidopsis thaliana)
Ta.1581.1.A1_at	0.0218681	0.53279	1.44672	6.2984	6.3152	6.26363	6.96968	6.67453	6.83139	---	Transcribed sequences
TaAffx.11641.1.S1_at	0.0219298	0.144133	1.10507	5.15088	5.1647	5.15974	5.32948	5.32155	5.25669	---	---
TaAffx.39477.1.S1_at	0.0219358	-0.20742	-1.15462	6.58397	6.60233	6.57714	6.43406	6.31682	6.3903	---	---
TaAffx.112784.1.S1_at	0.0219481	-0.22236	-1.16664	3.24427	3.25332	3.11201	3.04426	2.99002	2.90824	---	---
Ta.8773.3.S1_at	0.021964	0.40962	1.32834	6.29862	6.15361	6.44421	6.56163	6.77985	6.78382	---	Transcribed sequence with moderate similarity to protein pir:F71433 (A.thaliana) F71433 probable growth regulator - Arabidopsis thaliana
Ta.11068.2.A1_at	0.0219951	0.24684	1.18661	6.54971	6.69357	6.68718	6.98708	6.82947	6.85443	---	Transcribed sequences
Ta.7820.1.S1_at	0.0220179	0.49186	1.40626	8.11716	8.2744	7.92401	8.48417	8.65637	8.65061	---	Transcribed sequence with moderate similarity to protein ref:NP_565799.1 (A.thaliana) expressed protein (Arabidopsis thaliana)
TaAffx.30542.1.S1_at	0.0220233	-0.240553	-1.18145	4.40144	4.5414	4.45777	4.15145	4.32174	4.20576	---	---
Ta.16668.1.S1_a_at	0.0220246	-0.259693	-1.19722	7.27756	7.30858	7.42599	7.12395	6.97041	7.13869	---	Transcribed sequence with weak similarity to protein ref:NP_497482.1 (C.elegans) F53A3.7.p (Caenorhabditis elegans)
TaAffx.53248.1.S1_at	0.022032	-0.173357	-1.12768	7.86063	7.92585	7.80414	7.75003	7.64158	7.67894	---	---
Ta.5419.2.S1_at	0.0220391	0.25105	1.19007	7.69498	7.66522	7.52704	7.79132	7.92146	7.92761	---	Transcribed sequence with weak similarity to protein ref:NP_565769.1 (A.thaliana) AT-hook DNA-binding protein
TaAffx.43282.1.A1_at	0.0220402	0.391827	1.31205	4.84153	5.04377	5.0121	5.29053	5.52177	5.26058	---	---
TaAffx.107847.1.S1_at	0.0220581	-0.29769	-1.22917	6.20258	6.37364	6.171	6.03864	5.90599	5.90952	---	---
Ta.17893.1.S1_at	0.0220596	-0.193137	-1.14325	4.02771	4.14977	4.03435	3.92063	3.85598	3.85581	---	Transcribed sequences
Ta.21392.1.A1_at	0.0220631	-1.12736	-2.18459	7.06869	6.42327	6.30514	5.18895	5.41368	5.81239	---	Transcribed sequences
Ta.13269.3.A1_x_at	0.0220707	0.258437	1.19618	7.7004	7.87799	7.81942	8.02725	8.15139	7.99448	---	Transcribed sequence with moderate similarity to protein pir:T02646 (A.thaliana) T02646 hypothetical protein F12C20.7 - Arabidopsis thaliana
Ta.3616.1.A1_at	0.0220881	0.398633	1.31826	6.32595	6.59993	6.54551	6.75959	6.93607	6.97163	---	Transcribed sequences
TaAffx.17027.1.A1_at	0.0220971	-0.274273	-1.20938	7.21797	7.39276	7.28283	7.06165	7.00287	7.00622	---	---
TaAffx.58673.1.S1_at	0.0221145	-0.18262	-1.13494	7.79382	7.91652	7.81693	7.68901	7.67104	7.61936	---	---
TaAffx.12743.1.A1_at	0.0221297	0.189507	1.14037	5.79845	5.70777	5.74518	5.97659	5.86002	5.98331	---	---
Ta.10236.2.S1_a_at	0.0221416	1.0988	2.14176	6.0285	5.43281	6.0528	6.4939	7.1997	7.11691	---	Transcribed sequence with weak similarity to protein ref:NP_182039.1 (A.thaliana) putative VAMP-associated protein (Arabidopsis thaliana)
Ta.17760.1.S1_at	0.0221669	-0.343493	-1.26883	6.16439	6.12833	6.06047	5.88763	5.65435	5.78073	---	Transcribed sequence
TaAffx.119739.1.S1_at	0.022169	-0.328517	-1.25572	7.34391	7.28416	7.25878	7.07836	6.8621	6.96084	---	---
Ta.7272.3.S1_a_at	0.0221783	-0.272053	-1.20753	9.2544	9.34233	9.36716	9.02578	8.96448	9.15747	TaIAR3	auxin amidohydrolase
TaAffx.81764.1.S1_at	0.0221833	-0.348117	-1.2729	4.3943	4.6159	4.5956	4.16154	4.3087	4.09121	---	---
TaAffx.27052.1.S1_at	0.0221892	-0.14371	-1.10474	3.60185	3.50604	3.59216	3.46422	3.39211	3.41259	---	---
Ta.11669.3.S1_a_at	0.0222213	-0.932983	-1.90922	7.98327	7.78486	8.02043	6.96111	6.70672	7.32178	---	Transcribed sequence with moderate similarity to protein pir:A54125 (A.thaliana) A54125 ferrochelatase
TaAffx.23649.1.S1_at	0.0222492	-0.23885	-1.18005	7.94131	7.93048	7.93354	7.75818	7.63079	7.69981	---	---
Ta.14132.1.S1_x_at	0.0222576	-0.2734	-1.20865	7.3228	7.42504	7.50351	7.04787	7.23568	7.1476	---	Transcribed sequence with weak similarity to protein ref:NP_200261.1 (A.thaliana) 1,4-benzoquinone reductase-like; Trp repressor binding protein-like (Arabidopsis thaliana)
Ta.23259.1.A1_a_at	0.0222585	0.43316	1.35019	9.02753	8.76429	8.8508	9.19445	9.48873	9.25892	---	Transcribed sequences
TaAffx.1091.1.S1_at	0.0222601	0.420897	1.33876	7.20802	6.9647	7.15155	7.35776	7.58336	7.64584	---	---
Ta.9561.3.S1_x_at	0.02227	0.416553	1.33473	8.93382	8.97346	9.07769	9.24269	9.4945	9.49744	---	Transcribed sequence with weak similarity to protein ref:NP_201087.1 (A.thaliana) putative protein (Arabidopsis thaliana)
Ta.28839.1.S1_at	0.0222884	-0.24019	-1.18115	6.31926	6.38268	6.31927	6.00917	6.16699	6.12448	---	Transcribed sequences
TaAffx.117344.1.S1_at	0.0222929	-0.280603	-1.2147	5.71712	5.70746	5.57257	5.35612	5.30047	5.49875	---	---
TaAffx.7709.1.S1_at	0.0223007	-0.397923	-1.31761	6.06868	6.35982	6.23278	5.8337	5.70843	5.92538	---	---
Ta.431.2.A1_x_at	0.0223359	0.230783	1.17347	5.61282	5.65299	5.73519	5.81462	5.98408	5.89465	---	Transcribed sequence with moderate similarity to protein ref:NP_199115.1 (A.thaliana) AAF22524.1) (Arabidopsis thaliana)
TaAffx.85809.1.S1_at	0.022372	-0.17064	-1.12556	5.85891	5.8704	5.75717	5.71465	5.62839	5.63152	---	---
Ta.26255.1.S1_at	0.0223845	-0.237977	-1.17934	5.61717	5.77909	5.75039	5.41077	5.55108	5.47087	---	Transcribed sequence with weak similarity to protein ref:NP_180977.1 (A.thaliana) unknown protein (Arabidopsis thaliana)
TaAffx.110711.1.S1_at	0.0224044	-0.435753	-1.35262	9.49462	9.4792	9.58411	8.98551	9.01705	9.24811	---	---
Ta.13929.1.S1_at	0.0224068	0.551193	1.4653	6.2086	6.24754	6.27717	6.6194	6.92719	6.8403	---	Transcribed sequence with moderate similarity to protein ref:NP_195324.1 (A.thaliana) thaumatin-like protein (Arabidopsis thaliana)
TaAffx.66715.1.S1_at	0.0224333	-0.38584	-1.30662	5.78326	5.60315	5.52258	5.30319	5.26793	5.18035	---	---
TaAffx.105748.1.S1_s_at	0.022457	-0.36042	-1.2838	5.69977	5.74845	5.68592	5.29838	5.27671	5.47779	---	---
Ta.1351.1.A1_at	0.0224761	0.56354	1.47789	4.29054	4.41433	4.69331	4.88443	5.13138	5.07299	---	Transcribed sequences
TaAffx.11938.1.S1_at	0.0225454	-0.322757	-1.25072	3.53925	3.60286	3.5372	3.32995	3.125	3.25609	---	---
TaAffx.110671.1.S1_x_at	0.0226059	-0.222643	-1.16687	7.14373	7.09284	7.00472	6.86439	6.77529	6.93368	---	---
TaAffx.110777.1.S1_at	0.0226087	-0.336837	-1.26298	4.52982	4.54096	4.5883	4.22557	4.10819	4.31481	---	---
TaAffx.81790.1.S1_at	0.0226154	0.2084	1.15541	2.745	2.76408	2.85807	3.05337	3.02839	2.91059	---	---
Ta.27320.1.S1_x_at	0.02262	0.430303	1.34752	11.1053	11.3969	11.3181	11.7455	11.7478	11.6179	---	Clone wlp1c.pk007.f6:fis, full insert mRNA sequence
TaAffx.107601.1.S1_at	0.0226475	-0.10101	-1.07252	3.31669	3.32992	3.26995	3.20363	3.24119	3.16871	---	---
Ta.7975.1.A1_at	0.0226502	0.37028	1.2926	7.25991	7.32627	7.50955	7.64455	7.87371	7.68831	---	Transcribed sequence with moderate similarity to protein ref:NP_172167.1 (A.thaliana) unknown protein (Arabidopsis thaliana)
Ta.255.1.S1_at	0.0226617	-0.48326	-1.3979	11.9237	11.6901	11.8772	11.2351	11.2531	11.553	LTP1	lipid transfer protein precursor
TaAffx.17436.1.A1_at	0.0226773	0.218463	1.16349	6.05148	5.90077	5.93158	6.17242	6.23007	6.13673	---	---
TaAffx.48851.1.S1_at	0.0227051	0.22582	1.16944	3.67508	3.65252	3.79198	4.02275	3.88203	3.89226	---	---
Ta.4885.3.S1_at	0.0227105	-0.20307	-1.15115	5.01684	5.11006	5.13323	4.87577	4.81423	4.96092	---	Transcribed sequence with weak similarity to protein ref:NP_567210.1 (A.thaliana) expressed protein (Arabidopsis thaliana)
TaAffx.12194.1.S1_at	0.0227137	0.633627	1.55146	3.82256	3.6981	3.60398	4.0875	4.50012	4.4379	---	---
TaAffx.110380.1.S1_at	0.0227221	-0.302413	-1.23321	5.66731	5.87754	5.70865	5.54675	5.40536	5.39415	---	---
TaAffx.114108.1.S1_at	0.0227419	-1.95908	-3.88813	10.1351	9.08805	8.84466	7.94617	6.68882	7.55559	---	---
TaAffx.19583.1.A1_at	0.0227633	0.256757	1.19479	6.74039	6.69208	6.59069	7.03028	6.91912	6.84403	---	---
Ta.23916.1.S1_at	0.0227793	-0.285247	-1.21862	8.53215	8.41714	8.39023	8.23011	8.0397	8.21397	FLRS	mitogen-activated protein kinase
TaAffx.78538.1.S1_at	0.0228039	-0.284527	-1.21801	7.26054	7.20596	7.09865	7.0164	6.8099	6.88527	---	---
Ta.6932.3.S1_a_at	0.022804	-0.810157	-1.7534	9.57058	9.03844	9.45073	8.6773	8.22983	8.72215	---	Transcribed sequence with weak similarity to protein ref:NP_567854.1 (A.thaliana) SERINE CARBOXYPEPTIDASE II - like protein (Arabidopsis thaliana)
TaAffx.112839.1.S1_at	0.0228147	-0.345223	-1.27035	4.20556	4.34522	4.4602	4.04514	3.89609	4.03408	---	---
TaAffx.29815.1.S1_at	0.0228271	-0.312973	-1.24227	5.62418	5.74021	5.51045	5.4043	5.2222	5.30942	---	---
TaAffx.105558.1.S1_x_at	0.0228354	-0.346683	-1.27163	8.70842	8.83846	8.62431	8.52111	8.29781	8.31222	---	---
Ta.27754.1.S1_x_at	0.0228564	0.193443	1.14349	9.03998	8.91091	9.02923	9.14626	9.23967	9.17452	---	Transcribed sequence with weak similarity to protein pir:T47537 (A.thaliana) T47537 hypothetical protein F16L2.180 - Arabidopsis thaliana
Ta.9333.3.S1_a_at	0.0228572	-0.240553	-1.18145	9.65233	9.64655	9.63991	9.48062	9.36084	9.37567	---	Transcribed sequence with weak similarity to protein ref:NP_187056.1 (A.thaliana) NAM-like protein
Ta.30602.1.A1_at	0.022872	0.445757	1.36203	8.15144	8.46251	8.30896	8.66113	8.92375	8.6753	---	Transcribed sequences
TaAffx.55278.1.S1_x_at	0.0228759	0.339627	1.26543	12.3349	12.5677	12.52	12.6967	12.8979	12.8469	ha1	Plasma membrane H+-ATPase
TaAffx.53584.1.S1_at	0.0228827	0.09563	1.06853	3.87302	3.88661	3.87897	3.96959	4.00583	3.95007	---	---
TaAffx.119277.1.S1_at	0.0228858	-0.39685	-1.31663	6.15013	6.02255	6.19634	5.6581	5.62666	5.89371	---	---
TaAffx.121602.1.S1_x_at	0.0229027	-0.46908	-1.38423	7.14398	6.80583	6.90409	6.58197	6.34956	6.51513	---	---
Ta.29542.1.S1_x_at	0.0229182	-0.340113	-1.26586	3.43428	3.58798	3.41007	3.23471	2.99567	3.18161	LOC732712	protein H2A
Ta.9906.3.A1_a_at	0.0229287	-0.509033	-1.4231	5.37857	5.14749	5.09252	4.6802	4.67064	4.74064	---	Transcribed sequence with weak similarity to protein ref:NP_198077.1 (A.thaliana) putative protein (Arabidopsis thaliana)
Ta.11415.1.A1_at	0.0229418	-0.244817	-1.18494	5.29144	5.47087	5.3768	5.14235	5.05905	5.20326	---	Transcribed sequence
TaAffx.119035.1.A1_at	0.0229545	-0.175703	-1.12951	7.24639	7.28122	7.16323	7.07221	7.0229	7.06862	---	---
TaAffx.4806.1.S1_at	0.0229683	-0.42373	-1.34139	5.33402	5.6085	5.45706	5.21519	4.97296	4.94024	---	---
Ta.5533.2.S1_a_at	0.0229726	-0.367733	-1.29032	7.6485	7.50506	7.40367	7.2083	7.12902	7.11671	---	Transcribed sequence with weak similarity to protein ref:NP_187580.1 (A.thaliana) unknown protein (Arabidopsis thaliana)
TaAffx.128686.3.A1_at	0.0230367	-0.275617	-1.21051	7.34209	7.37911	7.2037	7.09459	6.92252	7.08094	LOC732714	Protein H2A
TaAffx.83246.1.S1_at	0.0230375	0.297873	1.22933	7.16628	7.14345	7.25913	7.49293	7.59302	7.37653	---	---
TaAffx.82699.1.S1_at	0.0230692	0.21979	1.16456	2.74469	2.76594	2.75157	3.01897	2.90268	2.99992	---	---
TaAffx.57156.1.S1_x_at	0.0230796	-0.879677	-1.83996	9.89419	9.7804	9.5797	9.03081	8.51107	9.07338	---	---
TaAffx.121633.1.S1_at	0.0231203	-0.332907	-1.25955	5.10881	5.01219	4.9946	4.71278	4.58321	4.82089	---	---
TaAffx.28726.1.S1_at	0.0231228	-0.280417	-1.21455	4.35877	4.41524	4.55448	4.18731	4.10134	4.19859	---	---
TaAffx.128812.1.S1_at	0.0231272	-0.777913	-1.71465	5.58877	5.57324	5.90802	5.10793	4.58044	5.04792	---	---
Ta.7270.1.S1_at	0.0231474	-0.198417	-1.14744	4.57104	4.5942	4.56593	4.42164	4.40362	4.31066	---	Clone wlk4.pk0014.d3:fis, full insert mRNA sequence
Ta.10791.1.A1_at	0.0231512	0.31235	1.24173	4.18224	3.99872	3.97254	4.41492	4.28898	4.38665	---	Transcribed sequences
Ta.3630.2.A1_at	0.0231699	-0.237453	-1.17891	4.93331	5.00943	4.89586	4.7931	4.71603	4.61711	---	Transcribed sequences
Ta.27510.1.S1_at	0.0231957	-0.16972	-1.12484	5.1618	5.10435	5.16279	5.04381	4.93154	4.94443	---	Clone wle1n.pk0085.f11:fis, full insert mRNA sequence
TaAffx.112773.1.S1_at	0.0232194	-0.0467767	-1.03295	4.1096	4.12067	4.11309	4.05605	4.08506	4.06192	---	---
TaAffx.128478.1.S1_at	0.0232209	0.40453	1.32366	7.43201	7.55343	7.69941	7.8181	8.10216	7.97818	---	---
Ta.17799.1.S1_at	0.0232217	-0.157083	-1.11503	6.18433	6.23275	6.27239	6.07975	6.06661	6.07186	---	Transcribed sequence with weak similarity to protein ref:NP_565002.1 (A.thaliana) expressed protein (Arabidopsis thaliana)
TaAffx.111829.1.S1_x_at	0.0232293	-0.472377	-1.38739	5.77813	5.55155	5.49669	5.279	4.94746	5.18278	---	---
TaAffx.128510.8.A1_at	0.0232295	-0.39907	-1.31866	7.09322	7.3712	7.2623	6.99608	6.77504	6.75839	---	---
RPTR-Ta-U55943-1_x_at	0.0232403	-0.386423	-1.30715	3.43737	3.58884	3.70591	3.22514	3.11915	3.22856	---	---
TaAffx.121855.1.S1_at	0.0232411	0.254263	1.19273	6.88819	7.06824	6.94533	7.24242	7.28892	7.13321	---	---
TaAffx.114252.1.S1_at	0.023245	-0.182067	-1.13451	7.00379	7.05953	6.9969	6.91016	6.78249	6.82137	---	---
TaAffx.5232.1.S1_at	0.0232505	-0.28418	-1.21772	3.98564	3.77469	3.89617	3.55046	3.68897	3.56453	---	---
TaAffx.106410.3.S1_x_at	0.0232678	-0.186677	-1.13814	3.91151	3.81724	3.87851	3.75371	3.61466	3.67886	---	---
TaAffx.25026.1.S1_at	0.0232811	-0.44715	-1.36334	4.15546	4.38116	4.24202	3.95764	3.63037	3.84918	TEF1	Translation elongation factor 1 alpha-subunit
Ta.22707.3.S1_at	0.0232835	-0.26533	-1.20191	5.86524	5.68158	5.81858	5.56029	5.42622	5.5829	---	Transcribed sequence with weak similarity to protein ref:NP_567557.1 (A.thaliana) Expressed protein (Arabidopsis thaliana)
TaAffx.113475.1.S1_at	0.0233074	-0.23546	-1.17728	4.89025	4.95034	4.95387	4.71501	4.6071	4.76597	---	---
TaAffx.38027.1.S1_at	0.023322	0.157627	1.11545	6.39487	6.28511	6.34719	6.55998	6.45979	6.48028	---	---
Ta.17151.1.S1_at	0.0233607	-0.195683	-1.14527	4.70223	4.79987	4.80505	4.63906	4.58502	4.49602	---	Transcribed sequence
TaAffx.82880.1.S1_x_at	0.0234116	-0.272483	-1.20789	3.10888	3.29679	3.18611	2.87846	2.86453	3.03134	SAD2	Aestivum stearoyl-ACP desaturase
TaAffx.112918.1.S1_at	0.0234363	-0.40356	-1.32277	4.03984	3.87311	3.98199	3.69807	3.40421	3.58198	---	---
Ta.10202.2.S1_at	0.0234397	-0.134537	-1.09774	3.07644	3.15709	3.06476	2.94707	2.94149	3.00612	---	Transcribed sequence with weak similarity to protein ref:NP_564007.1 (A.thaliana) expressed protein (Arabidopsis thaliana)
TaAffx.51251.1.S1_at	0.023442	-0.187427	-1.13873	9.37441	9.48964	9.43542	9.30743	9.17186	9.2579	---	---
TaAffx.7563.1.S1_at	0.0234901	-0.197447	-1.14667	7.52937	7.47338	7.392	7.30251	7.25978	7.24012	---	---
Ta.4806.1.S1_at	0.0234906	0.333643	1.26019	8.44329	8.36204	8.52664	8.65289	8.90208	8.77793	---	Clone wr1.pk0102.a11:fis, full insert mRNA sequence
TaAffx.107717.1.S1_at	0.0234976	-0.193537	-1.14356	3.4129	3.43486	3.43486	3.27444	3.16856	3.25901	---	---
TaAffx.54053.1.S1_at	0.0235033	0.30261	1.23337	2.67303	2.49313	2.68855	2.82729	3.02262	2.91263	---	---
TaAffx.30231.1.S1_at	0.0235311	-0.33725	-1.26335	5.67115	5.61876	5.72973	5.47087	5.28833	5.24869	---	---
TaAffx.85349.1.S1_at	0.0235319	-0.121987	-1.08823	3.96073	3.94455	3.99916	3.88619	3.85534	3.79695	---	---
TaAffx.5718.1.S1_at	0.0235397	-0.385627	-1.30643	6.59458	6.62837	6.55027	6.29167	6.25961	6.06506	---	---
TaAffx.55426.1.S1_at	0.0235688	-0.36484	-1.28774	6.29071	6.51814	6.30773	6.13446	6.00139	5.88621	---	---
Ta.20402.1.S1_at	0.0235884	-0.16252	-1.11924	6.71814	6.7466	6.68961	6.58479	6.59306	6.48894	---	Clone wr1.pk0100.d9:fis, full insert mRNA sequence
TaAffx.120318.1.S1_at	0.0235957	-0.303553	-1.23418	7.04538	7.19078	7.23979	6.97142	6.75998	6.83389	---	---
Ta.9979.1.S1_at	0.023603	-0.327977	-1.25525	3.00594	3.24018	3.05977	2.87567	2.70378	2.74251	---	Transcribed sequence with weak similarity to protein ref:NP_180478.1 (A.thaliana) putative pumilioMpt5 family RNA-binding protein (Arabidopsis thaliana)
Ta.28209.2.S1_x_at	0.023613	-1.13327	-2.19356	11.6019	11.2591	11.7564	10.7149	9.92712	10.5755	---	Transcribed sequence with weak similarity to protein sp:Q08298 (A.thaliana) RD22_ARATH Dehydration-responsive protein RD22 precursor
Ta.1286.2.S1_x_at	0.0236137	-0.28998	-1.22262	6.81061	6.95476	6.99922	6.65652	6.6534	6.58473	---	Transcribed sequence with moderate similarity to protein ref:NP_563676.1 (A.thaliana) expressed protein (Arabidopsis thaliana)
Ta.7510.1.A1_at	0.0236528	0.23705	1.17858	7.67619	7.82383	7.74674	7.89838	8.07181	7.98772	---	Transcribed sequence with weak similarity to protein pir:T48555 (A.thaliana) T48555 hypothetical protein F14F18.130 - Arabidopsis thaliana
TaAffx.108696.2.S1_at	0.023662	-0.183247	-1.13544	8.04551	8.14799	8.17015	7.99399	7.87756	7.94236	---	---
TaAffx.141271.1.S1_at	0.0236841	-0.403823	-1.32301	4.498	4.63667	4.41492	4.20366	3.93823	4.19623	---	---
Ta.16457.1.S1_at	0.0236845	-0.36553	-1.28835	4.28249	4.54371	4.40968	4.16393	4.05139	3.92397	---	Transcribed sequence with weak similarity to protein ref:NP_199251.1 (A.thaliana) berberine bridge enzyme-like protein (Arabidopsis thaliana)
Ta.10357.2.A1_s_at	0.0237046	-0.40797	-1.32682	6.78059	6.99271	6.72182	6.58367	6.34346	6.34408	---	Transcribed sequence with weak similarity to protein ref:NP_201408.1 (A.thaliana) putative protein (Arabidopsis thaliana)
Ta.21874.1.S1_at	0.0237103	0.35541	1.27935	6.09208	6.12852	5.97114	6.55082	6.42125	6.2859	---	Transcribed sequence
Ta.25496.1.S1_at	0.0237328	0.61269	1.52911	5.98846	5.73241	6.14196	6.43135	6.81495	6.4546	---	Transcribed sequence with weak similarity to protein ref:NP_200624.1 (A.thaliana) AAD23008.1) (Arabidopsis thaliana)
TaAffx.13263.1.S1_at	0.0237407	0.112757	1.08129	9.96785	9.95123	9.89422	10.0332	10.0653	10.0531	---	---
Ta.10009.2.S1_x_at	0.0237586	-0.276757	-1.21147	5.67501	5.84248	5.78898	5.4214	5.60864	5.44616	TaSAG2	Seed protein B32E
TaAffx.83862.1.S1_at	0.0238035	-0.230213	-1.17301	6.57055	6.51932	6.65969	6.37664	6.25894	6.42334	---	---
Ta.26103.1.A1_at	0.0238204	-0.1394	-1.10145	4.6627	4.62312	4.66184	4.46023	4.51098	4.55825	---	Transcribed sequence
Ta.19641.1.A1_at	0.0238292	0.839847	1.78986	5.49615	5.69031	5.85677	6.30243	6.87657	6.38377	---	Transcribed sequence with weak similarity to protein ref:NP_200649.1 (A.thaliana) unknown protein (Arabidopsis thaliana)
Ta.8868.1.A1_at	0.0238341	0.847433	1.7993	6.36162	6.37879	6.1543	7.02412	7.47904	6.93385	---	Transcribed sequence with weak similarity to protein ref:NP_568511.1 (A.thaliana) homology to many predicted putative replication proteins eg EMBL:AC007662 (Arabidopsis thaliana)
Ta.22937.2.S1_at	0.023835	-0.27736	-1.21198	5.46973	5.60427	5.43952	5.2172	5.20684	5.2574	---	Transcribed sequence with weak similarity to protein ref:NP_195273.1 (A.thaliana) RING-H2 finger protein RHA3b (Arabidopsis thaliana)
TaAffx.24109.1.A1_at	0.0238805	-0.444463	-1.36081	8.48949	8.2474	8.16883	7.99368	7.80317	7.77548	---	---
Ta.13215.3.S1_at	0.0238821	0.426633	1.34409	7.37453	7.66092	7.45636	7.89729	7.87801	7.99641	---	Transcribed sequence with moderate similarity to protein pir:T51813 (A.thaliana) T51813 ribonucleoside-diphosphate reductase
Ta.6566.2.S1_a_at	0.023886	-0.504907	-1.41903	8.7925	8.48669	8.75253	8.01615	8.13023	8.37062	---	Transcribed sequence with strong similarity to protein ref:NP_194633.1 (A.thaliana) 26S proteasome subunit 4-like protein (Arabidopsis thaliana)
TaAffx.59245.1.S1_at	0.0238887	-0.2306	-1.17332	5.33498	5.24937	5.41003	5.1073	5.17632	5.01896	---	---
TaAffx.119158.1.A1_at	0.0239044	-0.475183	-1.39009	6.77719	6.49146	6.52196	6.00507	6.31682	6.04317	---	---
TaAffx.120740.1.S1_x_at	0.0239067	-0.262703	-1.19972	6.95251	6.95157	6.82313	6.7004	6.53271	6.70599	---	---
TaAffx.48328.1.S1_at	0.0239077	-0.569987	-1.48451	4.69481	5.11461	4.94313	4.46426	4.35839	4.21994	---	---
TaAffx.111898.1.S1_s_at	0.0239409	-0.426067	-1.34357	6.17002	6.07599	6.06728	5.78343	5.51405	5.73761	---	---
TaAffx.53017.1.S1_at	0.0239552	-0.252287	-1.19109	4.93535	4.89728	4.85955	4.68823	4.54444	4.70265	---	---
TaAffx.112346.1.S1_at	0.0239829	-0.6442	-1.56287	5.32015	5.54024	5.11372	4.91829	4.45795	4.66527	---	---
TaAffx.121298.1.S1_at	0.0240125	-0.141937	-1.10339	4.3603	4.39523	4.29032	4.18043	4.24709	4.19252	---	---
Ta.26401.1.A1_at	0.0240125	-0.130133	-1.09439	5.18463	5.1277	5.1514	4.97635	5.02384	5.07314	---	Transcribed sequences
Ta.3420.3.S1_x_at	0.0240138	0.592263	1.50761	8.37999	8.57769	8.3266	8.76614	9.13173	9.1632	---	Transcribed sequence with weak similarity to protein ref:NP_172119.1 (A.thaliana) acyl-CoA oxidase ACX3 (Arabidopsis thaliana)
Ta.19192.1.S1_a_at	0.024014	0.262503	1.19956	5.15658	5.33997	5.20386	5.44012	5.59368	5.45412	---	Transcribed sequence with weak similarity to protein ref:NP_176421.1 (A.thaliana) hypothetical protein (Arabidopsis thaliana)
Ta.29714.1.S1_at	0.0240184	0.34669	1.27164	7.67927	7.59411	7.8505	8.12038	8.08912	7.95445	---	Transcribed sequence with moderate similarity to protein pir:T49099 (A.thaliana) T49099 dihydrolipoamide S-acetyltransferase precursor - Arabidopsis thaliana
Ta.16663.1.S1_at	0.0240672	-0.260287	-1.19772	6.66128	6.56904	6.49263	6.4074	6.31599	6.2187	---	Transcribed sequence
Ta.13283.2.S1_at	0.0240741	0.344613	1.26981	4.19889	4.2312	4.17678	4.4259	4.62199	4.59282	---	Transcribed sequence with weak similarity to protein ref:NP_201559.1 (A.thaliana) putative protein (Arabidopsis thaliana)
Ta.27813.1.S1_at	0.0240818	0.158163	1.11587	8.82524	8.84792	8.73517	9.00995	8.93914	8.93373	---	Transcribed sequence
TaAffx.80352.1.S1_at	0.0241364	0.31874	1.24724	4.7506	4.73614	4.77458	4.96535	5.10889	5.1433	---	---
Ta.22669.1.A1_at	0.0241367	0.28256	1.21635	6.66128	6.59716	6.80295	6.87346	7.03396	7.00165	---	Transcribed sequence with weak similarity to protein pir:S39206 (R.norvegicus) S39206 proline-rich protein V-beta 1 precursor - rat
Ta.7065.1.S1_at	0.024161	0.470277	1.38538	9.24115	9.56157	9.31329	9.69703	10.0088	9.82101	---	Transcribed sequence with moderate similarity to protein ref:NP_187044.1 (A.thaliana) putative casein kinase (Arabidopsis thaliana)
Ta.17862.1.S1_at	0.0241802	-0.53818	-1.45214	4.5464	4.74246	4.67061	3.89161	4.20231	4.25101	---	Transcribed sequence
Ta.7720.2.S1_a_at	0.0242036	-0.768527	-1.70353	7.59153	7.16445	7.18865	6.25826	6.55523	6.82556	---	Transcribed sequence with moderate similarity to protein ref:NP_178980.1 (A.thaliana) malate oxidoreductase
Ta.5499.2.S1_a_at	0.0242049	-0.394473	-1.31446	6.01534	5.73522	5.9155	5.59289	5.54337	5.34638	---	Transcribed sequence with weak similarity to protein ref:NP_568917.1 (A.thaliana) putative protein (Arabidopsis thaliana)
Ta.7320.3.S1_at	0.0242246	-0.289547	-1.22226	5.37205	5.42462	5.3501	5.17938	4.9862	5.11255	---	Transcribed sequence with weak similarity to protein ref:NP_181301.1 (A.thaliana) putative SCARECROW gene regulator (Arabidopsis thaliana)
TaAffx.111911.2.S1_x_at	0.0242437	-0.232353	-1.17475	5.73723	5.68854	5.78819	5.60086	5.48374	5.4323	---	---
TaAffx.102420.1.S1_at	0.0242554	0.836227	1.78537	4.57235	3.95996	4.15187	4.84631	5.33302	5.01353	---	---
TaAffx.78911.1.S1_at	0.0242773	-1.11745	-2.16964	8.68258	8.48669	8.83514	7.69031	7.10763	7.85411	---	---
Ta.8214.2.S1_at	0.0242785	-0.157213	-1.11513	3.89704	3.84203	3.78156	3.66231	3.71882	3.66786	---	Transcribed sequence with weak similarity to protein ref:NP_199804.1 (A.thaliana) putative protein (Arabidopsis thaliana)
TaAffx.80708.1.S1_at	0.024281	-0.37015	-1.29249	6.61075	6.8375	6.58843	6.43756	6.22775	6.26092	---	---
TaAffx.24553.1.S1_at	0.0242959	-0.194263	-1.14414	7.65617	7.67892	7.78602	7.54533	7.51345	7.47954	---	---
Ta.23069.2.S1_x_at	0.0243476	-0.57888	-1.49369	6.77572	6.6245	6.6376	6.33156	5.98291	5.98671	---	Transcribed sequence with weak similarity to protein sp:Q38822 (A.thaliana) AXI3_ARATH Auxin-responsive protein IAA3
Ta.28236.1.S1_x_at	0.0243576	0.52761	1.44154	11.9095	11.7707	12.0145	12.4155	12.6291	12.2329	---	Transcribed sequences
Ta.8565.2.S1_a_at	0.0243615	0.288403	1.22129	7.44334	7.46185	7.62017	7.83425	7.87579	7.68053	---	Transcribed sequence with moderate similarity to protein ref:NP_188780.1 (A.thaliana) unknown protein (Arabidopsis thaliana)
TaAffx.113233.2.S1_at	0.0243848	-0.10093	-1.07246	6.25741	6.181	6.21687	6.12121	6.14193	6.08935	---	---
TaAffx.83070.1.S1_at	0.0244067	-0.355067	-1.27904	5.07905	5.29701	5.07	4.70531	4.74919	4.92636	---	---
Ta.21335.1.S1_a_at	0.0244085	1.14589	2.21283	9.59194	9.62137	10.222	10.4788	11.1026	11.2917	---	Transcribed sequence with strong similarity to protein ref:NP_198206.1 (A.thaliana) luminal binding protein (Arabidopsis thaliana)
TaAffx.28884.1.S1_at	0.0244194	-0.315627	-1.24455	5.69731	5.80659	5.72055	5.50886	5.47344	5.29527	---	---
TaAffx.113086.1.S1_s_at	0.0244399	-0.236303	-1.17797	4.7451	4.5899	4.61453	4.40031	4.50025	4.34006	---	---
TaAffx.46799.1.S1_at	0.0244621	0.30899	1.23884	11.1744	11.3785	11.2187	11.5555	11.5271	11.616	---	---
Ta.28798.2.A1_s_at	0.0244711	0.62447	1.54164	4.72564	4.52456	4.69961	5.07217	5.51657	5.23448	---	Transcribed sequence with moderate similarity to protein ref:NP_182033.1 (A.thaliana) putative transport protein SEC61 beta-subunit (Arabidopsis thaliana)
TaAffx.6695.1.S1_at	0.0244849	-0.248893	-1.1883	6.3825	6.49968	6.42119	6.23305	6.07728	6.24636	---	---
TaAffx.112026.1.S1_at	0.0245113	0.222867	1.16705	3.89609	3.89142	3.90736	4.04997	4.17236	4.14114	---	---
Ta.5541.2.S1_at	0.0245165	0.797633	1.73825	6.93208	7.34697	7.35944	7.72766	8.32175	7.98198	---	Transcribed sequence with weak similarity to protein pir:T17270 (H.sapiens) T17270 hypothetical protein DKFZp434N241.1 - human
Ta.6465.1.S1_a_at	0.0245323	0.359923	1.28336	8.09125	7.95254	8.09213	8.3541	8.55835	8.30324	---	Transcribed sequence with moderate similarity to protein ref:NP_174684.1 (A.thaliana) hypothetical protein (Arabidopsis thaliana)
Ta.30704.1.S1_at	0.0245747	-0.13321	-1.09673	6.67826	6.77391	6.74789	6.63134	6.58967	6.57942	---	Transcribed sequence with weak similarity to protein ref:NP_568397.1 (A.thaliana) polyubiquitin
TaAffx.65064.1.A1_at	0.0246216	0.249837	1.18907	4.70525	4.85597	4.79864	5.11153	5.06619	4.93165	---	---
TaAffx.106107.1.S1_at	0.0246229	-0.45428	-1.3701	3.826	4.01657	4.12902	3.59904	3.52249	3.48722	---	---
Ta.8245.2.S1_x_at	0.0246431	0.455203	1.37098	6.57403	6.54184	6.42408	6.80744	7.13523	6.96289	---	Transcribed sequence with moderate similarity to protein ref:NP_180832.1 (A.thaliana) 26S proteasome regulatory subunit (Arabidopsis thaliana)
TaAffx.58709.1.S1_at	0.0246969	-0.358943	-1.28249	5.45147	5.57525	5.30662	5.19646	4.9771	5.08295	---	---
TaAffx.51783.1.S1_at	0.0247056	-0.15826	-1.11594	3.8836	3.8352	3.85816	3.73092	3.63653	3.73473	---	---
TaAffx.7213.1.S1_at	0.0247423	-0.489843	-1.40429	6.92313	7.24778	6.98869	6.72781	6.38745	6.57481	---	---
TaAffx.68346.1.S1_at	0.0247937	0.55173	1.46584	5.37033	5.21519	5.21663	5.77217	6.03467	5.6505	---	---
TaAffx.79120.3.S1_s_at	0.0248103	-0.27104	-1.20668	8.16648	8.17493	8.10448	7.97935	7.7942	7.85922	---	---
TaAffx.86144.1.S1_at	0.0248247	-0.15903	-1.11654	4.92239	4.8641	4.9616	4.74747	4.753	4.77053	---	---
Ta.3767.3.S1_at	0.0248366	-0.23732	-1.1788	6.48039	6.4754	6.32133	6.14768	6.15835	6.25913	---	Transcribed sequence with weak similarity to protein ref:NP_187441.1 (A.thaliana) putative polygalacturonase (Arabidopsis thaliana)
TaAffx.26315.1.S1_at	0.0248436	-0.29978	-1.23096	5.8059	5.66414	5.75293	5.42407	5.33703	5.56253	---	---
Ta.4132.2.S1_a_at	0.0248522	-0.53637	-1.45032	5.41275	5.01303	5.25119	4.70414	4.56706	4.79666	---	Transcribed sequence with weak similarity to protein ref:NP_569004.1 (A.thaliana) putative protein (Arabidopsis thaliana)
TaAffx.79295.1.A1_at	0.0248528	-0.106967	-1.07696	5.7012	5.62501	5.67429	5.54659	5.58108	5.55193	---	---
Ta.1102.1.A1_at	0.0248631	0.468233	1.38341	8.10262	8.38607	8.08683	8.48007	8.77807	8.72208	---	Transcribed sequence with weak similarity to protein pir:T45563 (A.thaliana) T45563 hypothetical protein F11C1.10 - Arabidopsis thaliana
TaAffx.55030.1.S1_at	0.0248652	-0.303583	-1.23421	3.54667	3.32745	3.44453	3.12176	3.04185	3.24429	---	---
TaAffx.25828.1.S1_at	0.0248693	-0.330217	-1.2572	8.24569	8.07231	8.11803	7.95181	7.78953	7.70404	---	---
TaAffx.112910.1.S1_at	0.0248763	-0.09662	-1.06927	5.50735	5.50389	5.5106	5.43353	5.37989	5.41856	---	---
Ta.21626.3.S1_x_at	0.0249149	-0.262573	-1.19962	6.29779	6.39874	6.44313	6.19093	6.1574	6.00361	---	Transcribed sequences
TaAffx.73722.1.S1_at	0.0249306	0.638063	1.55624	7.21199	7.27196	7.53469	7.82049	8.25805	7.85429	---	---
TaAffx.133117.1.S1_at	0.024967	-0.174103	-1.12826	6.86629	6.93023	6.81704	6.63915	6.7659	6.6862	---	---
TaAffx.105340.1.S1_at	0.0249676	-0.491623	-1.40603	6.78525	6.45056	6.71198	6.33785	6.12963	6.00544	---	---
TaAffx.55941.1.S1_x_at	0.0249919	-0.258343	-1.1961	13.4238	13.4756	13.5656	13.3257	13.1289	13.2355	---	---
TaAffx.80567.1.S1_at	0.0249992	0.184717	1.13659	3.28515	3.35421	3.40266	3.59904	3.46199	3.53514	---	---
TaAffx.85286.1.S1_at	0.0250204	-0.158017	-1.11575	5.45497	5.43473	5.39669	5.33308	5.21828	5.26098	---	---
TaAffx.114659.1.S1_at	0.0250254	-0.109893	-1.07915	4.58495	4.64053	4.55882	4.51418	4.46517	4.47527	---	---
TaAffx.56317.1.S1_at	0.0250327	-0.422067	-1.33985	4.60648	4.65728	4.67595	4.26695	4.07539	4.33117	---	---
Ta.7168.2.S1_x_at	0.0250407	-0.592877	-1.50825	7.29088	6.8689	6.93876	6.45955	6.28328	6.57708	---	Transcribed sequence with moderate similarity to protein ref:NP_194789.1 (A.thaliana) signal recognition particle receptor-like protein (Arabidopsis thaliana)
TaAffx.74512.2.S1_s_at	0.0250453	0.29499	1.22688	8.38291	8.2381	8.4101	8.72086	8.68196	8.51326	---	---
TaAffx.56335.1.S1_at	0.0250534	-0.34775	-1.27257	2.73519	2.99261	2.80738	2.60599	2.46299	2.42295	---	---
TaAffx.65225.1.S1_s_at	0.0250549	-0.31689	-1.24564	7.27078	7.19359	7.11534	6.96562	6.73891	6.92451	Glc2	beta-1,3-glucanase
Ta.5423.2.S1_x_at	0.0251314	-0.225483	-1.16917	6.94111	6.83551	6.99791	6.65299	6.71498	6.73011	---	Transcribed sequence with weak similarity to protein ref:NP_568767.1 (A.thaliana) expressed protein (Arabidopsis thaliana)
TaAffx.123052.2.S1_s_at	0.0251593	-0.785657	-1.72388	5.25154	5.33849	5.37501	4.58287	4.2699	4.7553	---	---
Ta.3569.2.S1_at	0.0251838	-0.24235	-1.18292	5.9135	5.83186	6.00647	5.68316	5.63068	5.71094	---	Transcribed sequence with weak similarity to protein ref:NP_188158.1 (A.thaliana) hypothetical protein (Arabidopsis thaliana)
Ta.7238.2.S1_at	0.0252185	-0.936857	-1.91435	5.87319	6.12562	6.03773	5.30584	4.70494	5.21519	---	Transcribed sequence with weak similarity to protein ref:NP_194749.1 (A.thaliana) putative protein (Arabidopsis thaliana)
Ta.28440.2.S1_at	0.0252257	-0.237907	-1.17928	4.50258	4.49121	4.44256	4.19129	4.33544	4.1959	---	Transcribed sequence with weak similarity to protein ref:NP_193484.1 (A.thaliana) carboxyl-terminal proteinase like protein (Arabidopsis thaliana)
TaAffx.30355.1.S1_at	0.0252358	-0.105533	-1.07589	5.91669	5.94075	5.9208	5.81663	5.78701	5.858	---	---
TaAffx.106059.1.S1_at	0.0252439	-0.19672	-1.14609	3.74631	3.8781	3.864	3.642	3.66387	3.59238	---	---
TaAffx.52333.1.S1_at	0.0252448	-0.227817	-1.17106	5.31522	5.27218	5.26788	4.96943	5.10103	5.10137	---	---
TaAffx.53821.1.S1_at	0.025255	0.18297	1.13522	4.39127	4.35339	4.33721	4.5923	4.56824	4.47024	---	---
TaAffx.96931.1.S1_s_at	0.0252626	-0.28026	-1.21441	6.52306	6.34937	6.54567	6.1832	6.12151	6.27261	---	---
Ta.11343.1.A1_at	0.0252643	0.583083	1.49805	5.21519	5.31108	5.45663	5.74333	6.15813	5.83069	---	Transcribed sequence
Ta.2856.1.S1_x_at	0.0252743	0.41845	1.33649	7.44026	7.40231	7.46938	7.72768	7.98988	7.84974	---	Transcribed sequence with weak similarity to protein ref:NP_564239.1 (A.thaliana) expressed protein (Arabidopsis thaliana)
TaAffx.59089.1.S1_at	0.0252831	-0.0989533	-1.071	7.61031	7.63339	7.56342	7.47353	7.54012	7.49661	---	---
TaAffx.143995.22.S1_at	0.0252896	-0.3539	-1.27801	5.26987	5.48309	5.27028	5.12505	4.8785	4.95799	---	---
TaAffx.114610.1.S1_at	0.0252908	-0.26811	-1.20423	6.50602	6.57368	6.45476	6.27087	6.13096	6.3283	---	---
TaAffx.86579.1.S1_at	0.0253014	0.1904	1.14108	4.46708	4.34656	4.47714	4.61082	4.68019	4.57097	---	---
TaAffx.37027.1.S1_at	0.0253515	0.386197	1.30694	4.47545	4.28803	4.53435	4.66808	4.9491	4.83924	---	---
TaAffx.37555.1.A1_at	0.025365	0.340053	1.2658	2.65946	2.89438	2.73232	3.00037	3.23316	3.07279	---	---
Ta.5920.1.S1_at	0.0253926	-0.21444	-1.16025	3.98774	4.00227	3.90503	3.75701	3.82924	3.66547	Wrab15	Wrab15 protein
Ta.26223.1.A1_at	0.0254176	0.229817	1.17269	5.24454	5.22116	5.13316	5.44206	5.51065	5.3356	---	Transcribed sequence
Ta.9592.2.S1_at	0.0254521	0.16863	1.12399	4.60648	4.5362	4.65548	4.73935	4.83572	4.72898	---	Transcribed sequence with moderate similarity to protein ref:NP_199588.1 (A.thaliana) AAB49290.1) (Arabidopsis thaliana)
TaAffx.113545.2.S1_at	0.0254668	-0.225037	-1.16881	5.31707	5.21519	5.37785	5.07539	5.04014	5.11947	---	---
TaAffx.117288.1.S1_at	0.0255129	-0.352067	-1.27639	5.86395	5.68741	5.5979	5.40947	5.2546	5.42899	---	---
TaAffx.54647.1.S1_at	0.0255308	-0.358617	-1.2822	5.63453	5.88591	5.70699	5.52523	5.29936	5.32699	---	---
TaAffx.29124.1.S1_at	0.0255327	-0.210833	-1.15736	6.52134	6.38144	6.44002	6.22817	6.2188	6.26333	---	---
Ta.4523.2.A1_x_at	0.0255466	-0.2877	-1.22069	4.66103	4.79572	4.81028	4.54597	4.34171	4.51625	---	Transcribed sequence with weak similarity to protein sp:Q9M7Q7 (A.thaliana) PCN1_ARATH Proliferating cellular nuclear antigen 1
Ta.21421.1.S1_at	0.0255471	0.805657	1.74794	8.7309	8.51101	8.63012	9.31718	9.74812	9.2237	---	Transcribed sequence with weak similarity to protein ref:NP_181414.1 (A.thaliana) unknown protein (Arabidopsis thaliana)
Ta.11439.1.A1_at	0.0255531	-0.315827	-1.24472	3.06476	3.14505	2.91719	2.62077	2.83337	2.72538	---	Transcribed sequence with weak similarity to protein ref:NP_173847.1 (A.thaliana) hypothetical protein (Arabidopsis thaliana)
Ta.12501.1.A1_at	0.0255838	0.228053	1.17125	8.30875	8.33629	8.34975	8.52092	8.6443	8.51373	---	Transcribed sequences
TaAffx.12494.1.S1_at	0.025598	-0.481897	-1.39658	6.28351	6.39567	6.61727	6.05879	5.75387	6.0381	---	---
Ta.25685.1.S1_at	0.0256103	0.47485	1.38977	6.14217	6.28471	6.37262	6.59628	6.94593	6.68184	---	Transcribed sequences
TaAffx.84857.2.S1_at	0.0256177	-0.226117	-1.16968	5.95099	5.95099	5.93152	5.78898	5.71123	5.65494	---	---
Ta.3709.1.A1_at	0.0256215	0.174127	1.12828	4.5162	4.55687	4.4336	4.68949	4.61087	4.72869	---	Transcribed sequence with weak similarity to protein pir:T48590 (A.thaliana) T48590 ubiquinol--cytochrome-c reductase-like protein - Arabidopsis thaliana
Ta.1890.2.S1_a_at	0.0256547	-0.426427	-1.3439	10.8769	10.9436	11.1883	10.4674	10.6797	10.5825	---	Transcribed sequence with weak similarity to protein sp:O24407 (A.thaliana) AXIG_ARATH Auxin-responsive protein IAA16
TaAffx.105851.1.S1_s_at	0.0256722	-0.76526	-1.69968	6.24769	6.36194	6.01947	5.52861	5.11967	5.68504	---	---
Ta.8446.1.S1_at	0.025718	0.562713	1.47704	7.14748	7.41218	7.44445	7.8807	8.12139	7.69016	---	Transcribed sequence with weak similarity to protein ref:NP_568451.1 (A.thaliana) VPS13 - like protein (Arabidopsis thaliana)
Ta.10491.2.S1_at	0.0257259	-0.32921	-1.25633	6.06337	5.91516	6.13186	5.84167	5.60685	5.67424	---	Transcribed sequence with moderate similarity to protein ref:NP_564433.1 (A.thaliana) expressed protein (Arabidopsis thaliana)
Ta.55.2.S1_x_at	0.0257295	-0.359157	-1.28268	4.71191	4.84685	4.57219	4.34996	4.43481	4.26871	wSs2a-1	starch synthase IIa-1
Ta.3666.1.S1_at	0.0257542	-0.190787	-1.14139	8.58573	8.51748	8.66151	8.44109	8.38881	8.36246	---	Transcribed sequence with weak similarity to protein ref:NP_564059.1 (A.thaliana) expressed protein (Arabidopsis thaliana)
Ta.712.1.S1_s_at	0.0258116	-0.37081	-1.29308	2.93541	3.17309	2.91732	2.51809	2.67402	2.72128	---	Transcribed sequences
Ta.13841.2.A1_at	0.0258787	0.25673	1.19477	6.26547	6.44754	6.31983	6.51739	6.69283	6.59281	---	Transcribed sequence with weak similarity to protein ref:NP_188087.1 (A.thaliana) putative cytochrome P450 (Arabidopsis thaliana)
Ta.6043.1.S1_x_at	0.0258789	-0.53183	-1.44576	6.36544	6.13851	6.19687	5.93474	5.56573	5.60486	---	Transcribed sequence with weak similarity to protein ref:NP_564029.1 (A.thaliana) expressed protein (Arabidopsis thaliana)
TaAffx.120680.1.S1_at	0.0258836	-0.474137	-1.38909	3.32716	3.52804	3.31985	2.97794	3.06254	2.71216	---	---
Ta.9480.3.S1_at	0.0258873	-0.348487	-1.27322	6.29846	6.21157	6.24265	6.04046	5.82935	5.83741	---	Transcribed sequence with weak similarity to protein ref:NP_197777.1 (A.thaliana) unknown protein (Arabidopsis thaliana)
Ta.17464.1.S1_at	0.0259086	-0.213237	-1.15929	6.30859	6.34882	6.19341	6.12194	6.04564	6.04353	---	Transcribed sequence with weak similarity to protein ref:NP_173940.1 (A.thaliana) Pto kinase interactor, putative (Arabidopsis thaliana)
TaAffx.53879.1.S1_at	0.0259091	-0.72026	-1.64748	7.05344	6.58276	6.56204	6.04724	5.81714	6.17308	---	---
Ta.1709.2.S1_a_at	0.0259243	0.356097	1.27996	9.75322	9.92784	9.80413	10.0385	10.3115	10.2035	---	Transcribed sequence with moderate similarity to protein ref:NP_180328.1 (A.thaliana) putative ATPase (Arabidopsis thaliana)
TaAffx.29393.1.S1_x_at	0.0259258	0.221277	1.16576	5.45611	5.29991	5.37564	5.50802	5.65152	5.63595	---	---
TaAffx.103414.1.S1_at	0.0259634	-0.171673	-1.12636	9.19194	9.18953	9.28318	8.99861	9.02758	9.12344	---	---
TaAffx.37156.1.S1_at	0.0259848	-0.20127	-1.14971	6.38746	6.53503	6.4705	6.33912	6.24275	6.20731	---	---
TaAffx.64572.3.S1_s_at	0.0260001	-0.269963	-1.20578	6.93648	6.8894	7.00241	6.61827	6.60933	6.7908	---	---
TaAffx.59119.1.S1_at	0.0260099	-0.262377	-1.19945	7.35001	7.43503	7.33507	7.2083	7.01024	7.11444	---	---
Ta.28949.1.S1_at	0.0260276	0.16304	1.11964	4.41266	4.42842	4.31224	4.53225	4.51097	4.59922	---	Transcribed sequence with moderate similarity to protein pir:T46122 (A.thaliana) T46122 30S ribosomal protein S9-like - Arabidopsis thaliana
Ta.23069.2.S1_a_at	0.0260488	-0.966247	-1.95375	7.01837	6.45427	6.6958	6.16803	5.44291	5.65876	---	Transcribed sequence with weak similarity to protein sp:Q38822 (A.thaliana) AXI3_ARATH Auxin-responsive protein IAA3
Ta.1723.1.S1_at	0.0260506	-0.263567	-1.20044	3.46273	3.56294	3.35878	3.25733	3.21579	3.12063	---	Transcribed sequences
Ta.19632.1.S1_at	0.0260831	0.272363	1.20778	6.45794	6.32461	6.45954	6.79717	6.67444	6.58757	---	Clone wle1.pk0002.c10:fis, full insert mRNA sequence
TaAffx.24213.1.S1_x_at	0.0260893	-0.564627	-1.479	6.26879	6.04993	6.16533	5.83949	5.4971	5.45358	---	---
Ta.20190.1.S1_at	0.0261093	1.3341	2.52118	3.95972	3.70444	4.01127	4.70129	5.43909	5.53735	---	Transcribed sequences
TaAffx.114168.1.S1_at	0.0261099	-0.406233	-1.32522	5.47796	5.51358	5.50205	5.12367	4.95788	5.19334	---	---
Ta.19590.1.S1_at	0.0261282	0.202897	1.15101	5.19909	5.07423	5.11793	5.32839	5.32198	5.34957	---	Transcribed sequences
TaAffx.114704.1.S1_at	0.0261471	-0.218167	-1.16325	5.3672	5.29501	5.42218	5.09374	5.09563	5.24052	---	---
Ta.27882.2.S1_x_at	0.0261487	-0.155537	-1.11384	6.13151	6.06802	6.05515	5.90926	5.88166	5.99715	---	Transcribed sequences
TaAffx.38162.2.S1_at	0.0261803	0.493017	1.40738	4.20834	4.33368	4.58392	4.71887	4.9036	4.98252	---	---
TaAffx.23393.1.S1_at	0.026255	-0.0363867	-1.02554	2.78533	2.78934	2.80844	2.7733	2.7482	2.75245	---	---
Ta.6166.3.S1_at	0.0262569	-0.40974	-1.32845	7.08974	6.92158	6.89801	6.68167	6.38019	6.61825	---	Transcribed sequence with moderate similarity to protein ref:NP_194645.1 (A.thaliana) putative protein (Arabidopsis thaliana)
Ta.1311.2.S1_a_at	0.0262776	0.467513	1.38272	6.90839	6.73601	6.75565	7.31279	7.41709	7.07271	SMP	putative protein
TaAffx.86814.1.S1_x_at	0.0262784	-0.396497	-1.31631	4.84642	4.88449	4.70244	4.53506	4.24202	4.46678	---	---
TaAffx.28590.1.S1_at	0.0262785	-0.328297	-1.25553	8.20056	8.42362	8.26186	8.0041	7.98034	7.91671	---	---
Ta.6439.2.S1_a_at	0.0262818	-0.28177	-1.21569	6.42091	6.58187	6.4033	6.17558	6.15608	6.22911	---	Transcribed sequence with weak similarity to protein ref:NP_565180.1 (A.thaliana) expressed protein (Arabidopsis thaliana)
Ta.5815.1.S1_at	0.026318	-0.159977	-1.11727	8.10522	8.13296	8.12688	8.00408	7.97737	7.90368	---	Transcribed sequence with weak similarity to protein ref:NP_566365.1 (A.thaliana) expressed protein (Arabidopsis thaliana)
TaAffx.28284.1.S1_at	0.0263224	-0.14456	-1.10539	3.89334	3.80477	3.79	3.65677	3.66392	3.73374	---	---
Ta.10099.2.S1_x_at	0.0263365	0.264163	1.20094	4.20512	4.1677	4.26093	4.57551	4.47024	4.38049	---	Transcribed sequence with weak similarity to protein ref:NP_567210.1 (A.thaliana) expressed protein (Arabidopsis thaliana)
Ta.8773.1.S1_x_at	0.0263411	1.26381	2.40129	7.70475	7.30859	8.22225	8.62893	9.49325	8.90484	---	Transcribed sequence with moderate similarity to protein pir:F71433 (A.thaliana) F71433 probable growth regulator - Arabidopsis thaliana
TaAffx.22669.1.S1_at	0.0263494	0.1408	1.10252	5.79765	5.82106	5.71801	5.95224	5.93644	5.87044	---	---
Ta.27983.2.S1_a_at	0.0263717	-1.01642	-2.0229	6.38891	6.03322	5.62525	5.21729	4.83009	4.95073	---	Transcribed sequence with weak similarity to protein ref:NP_564273.1 (A.thaliana) expressed protein (Arabidopsis thaliana)
TaAffx.109212.1.S1_at	0.0264128	0.28835	1.22124	5.98739	5.87012	6.08051	6.3401	6.30913	6.15384	---	---
TaAffx.38041.1.S1_at	0.0264262	-0.400287	-1.31977	3.97607	4.10834	3.83344	3.74226	3.48906	3.48567	---	---
Ta.25473.1.S1_at	0.0264527	-0.387	-1.30767	4.37654	4.3692	4.30077	3.97422	3.82623	4.08506	---	Transcribed sequence with weak similarity to protein ref:NP_177794.1 (A.thaliana) 12-oxophytodienoate reductase
TaAffx.69918.1.S1_s_at	0.0264602	0.809083	1.7521	4.61961	4.64554	4.94482	5.22869	5.5585	5.85003	---	---
TaAffx.5270.1.S1_at	0.0264678	0.46057	1.37609	4.47061	4.5555	4.64854	4.90348	5.21782	4.93506	---	---
TaAffx.57046.1.S1_at	0.0264725	-0.183087	-1.13531	7.13757	7.10324	7.00261	6.93438	6.85524	6.90454	---	---
Ta.12102.3.S1_at	0.0264895	0.0910833	1.06517	3.58367	3.56521	3.63292	3.6829	3.71415	3.658	---	Transcribed sequences
TaAffx.70838.1.A1_at	0.0265051	-0.133517	-1.09696	6.59318	6.56867	6.50281	6.44937	6.36537	6.44937	---	---
TaAffx.7809.1.A1_at	0.0265121	-0.27542	-1.21035	3.05139	3.22395	3.24781	2.95141	2.80987	2.93561	---	---
Ta.4859.2.S1_a_at	0.0265137	1.21703	2.32468	4.46487	4.40926	4.68984	5.35454	6.18436	5.67616	---	Transcribed sequences
Ta.5778.2.S1_at	0.0265173	-0.23252	-1.17489	4.86666	4.97564	4.9945	4.71277	4.72206	4.70441	---	Transcribed sequence with weak similarity to protein ref:NP_566549.1 (A.thaliana) putative glucosyltransferase; alternative splicing isoform (Arabidopsis thaliana)
Ta.10158.2.S1_at	0.0265203	-0.205813	-1.15334	5.40858	5.28713	5.34336	5.09537	5.09363	5.23263	---	Transcribed sequences
Ta.617.3.S1_x_at	0.0265557	-0.104183	-1.07489	4.9563	4.99111	4.91134	4.86721	4.8231	4.85589	---	Transcribed sequence with moderate similarity to protein ref:NP_564118.1 (A.thaliana) Expressed protein (Arabidopsis thaliana)
TaAffx.47742.5.S1_s_at	0.0265758	-0.68875	-1.61189	5.67477	5.48067	5.46176	4.88975	4.57946	5.08174	---	---
TaAffx.81903.1.S1_at	0.0265779	-0.37039	-1.2927	7.15745	7.30624	7.03507	6.92934	6.67343	6.78482	---	---
TaAffx.114853.1.S1_at	0.0265792	-0.535853	-1.4498	4.24125	4.09138	4.30432	3.67501	3.47369	3.88069	---	---
Ta.28115.1.S1_at	0.0265806	0.61306	1.5295	8.31763	7.97278	7.89746	8.61787	8.61662	8.79256	---	Transcribed sequences
TaAffx.106752.1.S1_at	0.0265816	-0.316227	-1.24507	2.85525	3.05826	2.83647	2.68645	2.5322	2.58265	---	---
TaAffx.97336.1.S1_at	0.0266074	-0.271167	-1.20678	3.64437	3.44608	3.60285	3.32968	3.19822	3.3519	---	---
TaAffx.78261.1.S1_at	0.0266146	-0.400567	-1.32003	4.36264	4.33911	4.09793	3.94646	3.70506	3.94646	---	---
Ta.12553.2.A1_at	0.02663	-0.0725067	-1.05154	4.27406	4.22036	4.2611	4.16027	4.19151	4.18622	---	Transcribed sequence with weak similarity to protein ref:NP_173359.1 (A.thaliana) unknown protein (Arabidopsis thaliana)
TaAffx.30808.1.S1_at	0.026635	-0.313307	-1.24255	6.61421	6.63733	6.42125	6.3528	6.14945	6.23062	---	---
Ta.18083.1.S1_at	0.0266566	-0.22186	-1.16624	4.43608	4.43541	4.31279	4.19687	4.07883	4.243	---	Transcribed sequence
TaAffx.85420.1.S1_at	0.026665	-0.270337	-1.20609	4.68963	4.89341	4.74865	4.42279	4.58322	4.51467	---	---
Ta.28042.2.S1_x_at	0.0267093	-0.393863	-1.31391	6.54259	6.45309	6.25543	6.09748	6.01806	5.95398	---	Transcribed sequence with weak similarity to protein ref:NP_565648.1 (A.thaliana) expressed protein (Arabidopsis thaliana)
TaAffx.51264.1.S1_at	0.0267434	-0.296203	-1.22791	5.92001	6.06309	5.83608	5.70389	5.56811	5.65857	---	---
TaAffx.25738.1.S1_x_at	0.0267512	-0.39553	-1.31543	7.054	7.04149	7.08302	6.8036	6.59322	6.5951	---	---
TaAffx.63795.1.A1_at	0.0267794	-0.153747	-1.11245	6.00316	5.88905	5.95056	5.80231	5.76331	5.81591	---	---
TaAffx.92416.1.S1_at	0.0267921	-0.367893	-1.29047	5.0683	5.05331	4.91767	4.52161	4.61355	4.80044	---	---
TaAffx.3401.1.S1_at	0.0267948	0.628293	1.54574	6.82004	7.00059	7.11252	7.52594	7.87976	7.41233	---	---
TaAffx.12843.2.S1_at	0.0268678	-0.100663	-1.07227	7.24942	7.1816	7.20983	7.15624	7.09487	7.08775	---	---
Ta.18745.1.S1_at	0.0268953	-0.20574	-1.15328	6.47288	6.39887	6.36428	6.25523	6.11329	6.25029	---	Transcribed sequence with weak similarity to protein pir:T45958 (A.thaliana) T45958 oligopeptide transporter-like protein - Arabidopsis thaliana
Ta.6785.1.S1_at	0.0269181	0.264257	1.20102	6.90934	7.01763	7.02475	7.18702	7.36717	7.1903	---	Transcribed sequences
TaAffx.80807.1.S1_at	0.0269249	-0.21301	-1.1591	5.06153	5.01975	5.02458	4.73964	4.85715	4.87004	---	---
Ta.3252.1.S1_at	0.0269289	0.162797	1.11946	7.809	7.83158	7.79907	7.98264	8.02685	7.91855	---	Transcribed sequence with weak similarity to protein ref:NP_566137.1 (A.thaliana) expressed protein (Arabidopsis thaliana)
Ta.20366.1.S1_a_at	0.0269422	0.53304	1.44698	8.30546	8.03705	7.95927	8.50151	8.86241	8.53698	---	Transcribed sequence with weak similarity to protein ref:NP_193179.1 (A.thaliana) carnitine racemase like protein (Arabidopsis thaliana)
TaAffx.38771.1.S1_at	0.0269563	0.261977	1.19912	5.06445	4.94349	5.05691	5.20165	5.39863	5.2505	---	---
TaAffx.51594.1.S1_at	0.0270117	-0.19557	-1.14518	8.76614	8.84906	8.72199	8.65123	8.50412	8.59513	---	---
TaAffx.65419.1.S1_at	0.0270119	0.47343	1.38841	4.6738	4.96847	4.9816	5.28851	5.53501	5.22064	---	---
Ta.5519.2.A1_x_at	0.0270168	-0.1799	-1.13281	7.34644	7.45298	7.47549	7.26681	7.17948	7.28892	---	Transcribed sequence with weak similarity to protein ref:NP_178242.1 (A.thaliana) putative stress protein (Arabidopsis thaliana)
Ta.8151.3.S1_a_at	0.0270217	-0.568577	-1.48306	6.53562	6.22712	6.54472	5.88866	5.81914	5.89393	---	Transcribed sequence with moderate similarity to protein ref:NP_566696.1 (A.thaliana) predicted protein (Arabidopsis thaliana)
Ta.26098.2.S1_x_at	0.0270438	0.348307	1.27307	6.62793	6.73954	6.75281	6.96363	6.9949	7.20667	EDR1	EDR1 protein
TaAffx.32308.1.S1_at	0.0270465	-0.53579	-1.44974	7.75652	7.37691	7.55639	7.01376	6.83981	7.22888	---	---
Ta.3420.1.S1_x_at	0.0270545	0.674167	1.59567	6.27806	6.46018	6.30018	6.74928	7.21586	7.09578	---	Transcribed sequence with weak similarity to protein ref:NP_172119.1 (A.thaliana) acyl-CoA oxidase ACX3 (Arabidopsis thaliana)
Ta.24556.1.S1_at	0.0270603	0.36907	1.29152	5.88414	5.61462	5.66863	6.06035	6.21949	5.99476	---	Transcribed sequences
TaAffx.42453.1.S1_at	0.0270657	0.457217	1.37289	6.50801	6.82765	6.59582	6.95176	7.07573	7.27564	---	---
Ta.28765.2.S1_a_at	0.027071	0.160653	1.11779	9.43141	9.55585	9.50447	9.67983	9.61437	9.67949	---	Transcribed sequence with weak similarity to protein ref:NP_563957.1 (A.thaliana) expressed protein (Arabidopsis thaliana)
TaAffx.65025.1.S1_at	0.0270787	-0.282577	-1.21637	6.99159	7.10468	6.93654	6.73403	6.61571	6.83534	---	---
TaAffx.92798.1.S1_at	0.0270889	0.207457	1.15465	4.47303	4.33643	4.4707	4.65624	4.58901	4.65728	---	---
TaAffx.38755.1.S1_at	0.0271122	-0.347877	-1.27269	4.58771	4.72727	4.69778	4.47356	4.27739	4.21818	---	---
TaAffx.6521.1.S1_at	0.0271667	-0.56299	-1.47733	7.25941	7.13657	7.07747	6.74437	6.35841	6.6817	---	---
Ta.26337.1.A1_at	0.0272102	-0.318147	-1.24673	6.33783	6.51904	6.31132	6.17125	5.94425	6.09825	---	Transcribed sequence with weak similarity to protein pir:T45786 (A.thaliana) T45786 receptor-protein kinase-like protein - Arabidopsis thaliana
Ta.28004.3.S1_x_at	0.0272111	-0.11426	-1.08242	3.59449	3.62983	3.64594	3.5205	3.54685	3.46013	---	Transcribed sequence with weak similarity to protein pir:T47635 (A.thaliana) T47635 probable protein - Arabidopsis thaliana
Ta.14471.3.S1_a_at	0.0272173	-0.772183	-1.70785	7.70953	7.49478	7.98047	7.26486	6.66892	6.93445	---	Transcribed sequence with weak similarity to protein ref:NP_564996.1 (A.thaliana) expressed protein (Arabidopsis thaliana)
TaAffx.56155.1.S1_at	0.0272188	-0.191467	-1.14192	7.28524	7.33433	7.31168	7.19479	7.0674	7.09466	---	---
TaAffx.50969.1.S1_at	0.0272195	0.14969	1.10933	6.31365	6.21181	6.213	6.39971	6.4294	6.35842	---	---
TaAffx.112668.1.S1_at	0.0272367	-0.332203	-1.25893	6.08648	6.10815	6.1776	5.91461	5.67705	5.78396	---	---
TaAffx.105824.1.S1_at	0.0272378	-0.38922	-1.30969	4.33674	4.34228	4.5487	4.0005	4.04472	4.01484	---	---
Ta.6042.2.S1_x_at	0.0272528	0.6104	1.52668	8.9899	8.64188	8.65162	9.11552	9.42457	9.57451	---	Transcribed sequence with weak similarity to protein ref:NP_201256.1 (A.thaliana) putative protein (Arabidopsis thaliana)
Ta.5848.1.S1_at	0.0272746	0.236717	1.17831	8.88762	8.8371	8.84303	9.0462	9.18672	9.04498	---	Transcribed sequence with weak similarity to protein ref:NP_566512.1 (A.thaliana) expressed protein (Arabidopsis thaliana)
Ta.4007.1.A1_x_at	0.0272873	-0.51533	-1.42932	3.83198	3.79597	3.54234	3.40692	3.00554	3.21184	---	Transcribed sequences
TaAffx.128624.2.S1_at	0.0272928	-0.81034	-1.75362	7.07002	6.46153	6.78988	6.11015	5.64533	6.13493	---	---
TaAffx.116549.1.S1_at	0.0273079	-0.348443	-1.27319	8.04382	8.04731	7.93065	7.63741	7.53891	7.80013	acT3	acyl transferase 3-like
TaAffx.106944.1.S1_at	0.0273089	-0.761917	-1.69574	7.86224	7.77112	8.14865	7.19968	6.85015	7.44643	---	---
Ta.1678.1.S1_at	0.0273583	0.322677	1.25065	5.36473	5.57706	5.38948	5.65143	5.88453	5.76334	---	Transcribed sequence with weak similarity to protein ref:NP_566412.1 (A.thaliana) expressed protein (Arabidopsis thaliana)
TaAffx.50357.1.S1_at	0.0273611	-0.382873	-1.30394	5.79636	5.8843	5.73804	5.33421	5.59101	5.34486	---	---
TaAffx.80742.1.S1_at	0.0273691	0.64568	1.56448	5.16332	4.92478	5.08502	5.62119	5.97801	5.51096	---	---
TaAffx.110711.2.S1_s_at	0.0273706	-0.625933	-1.54321	8.73769	8.61298	8.76913	7.98801	7.92117	8.33282	---	---
TaAffx.63869.1.S1_at	0.027373	0.22562	1.16928	6.58748	6.7377	6.65619	6.9112	6.87169	6.87534	---	---
Ta.9542.1.S1_x_at	0.0273751	-0.9094	-1.87826	9.42002	9.55392	10.0963	9.02248	8.54523	8.77429	---	Transcribed sequence with moderate similarity to protein pir:T48478 (A.thaliana) T48478 serinethreonine protein kinase-like protein - Arabidopsis thaliana
Ta.11958.1.A1_at	0.0274063	0.344947	1.2701	6.2465	6.46783	6.49373	6.72137	6.84842	6.67311	---	Transcribed sequences
TaAffx.23031.1.S1_at	0.0274096	-0.67578	-1.59746	6.74317	6.21583	6.41871	5.9543	5.8201	5.57597	---	---
TaAffx.132445.1.A1_at	0.0274412	-0.55317	-1.46731	5.36214	5.03197	4.95865	4.53519	4.40767	4.75039	---	---
Ta.3038.2.S1_a_at	0.0274582	-0.34205	-1.26756	8.31389	8.13554	8.33774	7.93552	7.88933	7.93617	---	Transcribed sequence with weak similarity to protein ref:NP_195390.1 (A.thaliana) putative protein (Arabidopsis thaliana)
TaAffx.51871.1.S1_at	0.0274606	-0.20516	-1.15281	6.57656	6.67271	6.56883	6.32725	6.48737	6.388	---	---
Ta.1729.3.A1_at	0.0274751	-0.120167	-1.08686	4.04062	4.06439	3.97874	3.85871	3.93227	3.93227	---	Transcribed sequence with moderate similarity to protein ref:NP_200514.1 (A.thaliana) putative protein (Arabidopsis thaliana)
Ta.24179.2.S1_at	0.0274819	0.18129	1.1339	3.50357	3.48287	3.38367	3.66597	3.68615	3.56186	---	Transcribed sequences
TaAffx.105484.1.S1_at	0.0275002	-0.62203	-1.53904	7.68499	7.52531	7.28391	7.15225	6.72694	6.74893	LOC100286387	Putative transcription factor
TaAffx.128527.1.S1_at	0.0275041	-0.30501	-1.23543	8.30984	8.2011	8.16122	7.93338	7.79245	8.0313	---	---
TaAffx.56117.2.S1_at	0.0275049	-0.622817	-1.53988	9.45311	9.16335	8.96852	8.66234	8.35556	8.69863	---	---
TaAffx.28610.1.S1_at	0.0275117	-0.3801	-1.30143	7.36796	7.50374	7.37505	7.19233	6.90469	7.00943	---	---
TaAffx.108656.1.S1_at	0.0275156	-0.150673	-1.11009	2.76198	2.69961	2.8058	2.5468	2.65703	2.61154	---	---
TaAffx.84289.4.S1_at	0.0275164	-0.28868	-1.22152	5.18306	5.01392	4.97319	4.81548	4.66047	4.82818	---	---
TaAffx.131218.1.S1_at	0.0275585	-0.528097	-1.44203	5.67805	5.66191	5.61718	5.00279	5.05759	5.31247	---	---
Ta.9130.2.S1_at	0.0275585	-0.486253	-1.4008	6.91603	6.57858	6.8461	6.22261	6.28456	6.37478	---	Transcribed sequence with weak similarity to protein ref:NP_174473.1 (A.thaliana) unknown protein (Arabidopsis thaliana)
TaAffx.4860.1.S1_at	0.0275708	0.985477	1.97997	4.3809	4.5539	4.70933	5.17641	5.90611	5.51804	---	---
Ta.8631.2.S1_a_at	0.0276108	-0.697237	-1.6214	8.89042	8.81104	8.74361	8.07047	7.90839	8.3745	---	Transcribed sequence with moderate similarity to protein ref:NP_569051.1 (A.thaliana) ADP-ribosylation factor-like protein (Arabidopsis thaliana)
Ta.2405.2.S1_x_at	0.0276247	-0.7499	-1.68168	5.83912	5.61689	5.71052	5.07991	4.66307	5.17385	---	Transcribed sequence with weak similarity to protein ref:NP_177394.1 (A.thaliana) hypothetical protein (Arabidopsis thaliana)
Ta.10701.1.S1_at	0.0276415	0.382193	1.30332	8.42602	8.50032	8.40037	8.74881	8.98157	8.74291	---	Transcribed sequence with weak similarity to protein ref:NP_172728.1 (A.thaliana) calcium dependent protein kinase, putative (Arabidopsis thaliana)
Ta.454.2.S1_a_at	0.0276685	-0.96192	-1.9479	7.50828	7.37444	7.24461	6.45759	6.05077	6.73321	---	Transcribed sequence with moderate similarity to protein ref:NP_567820.1 (A.thaliana) Expressed protein (Arabidopsis thaliana)
TaAffx.53800.1.S1_at	0.0276692	-0.354407	-1.27846	6.67517	6.56354	6.4612	6.36665	6.17335	6.09669	---	---
Ta.23701.1.S1_x_at	0.0276849	0.390423	1.31078	7.12605	7.09059	7.10197	7.48263	7.62278	7.38447	---	Transcribed sequence with weak similarity to protein ref:NP_179095.1 (A.thaliana) putative proline-rich protein (Arabidopsis thaliana)
TaAffx.104652.1.S1_at	0.0276893	-0.38944	-1.30988	4.11341	4.35211	4.07449	3.93195	3.75184	3.6879	---	---
TaAffx.26627.1.S1_at	0.0277045	0.185113	1.13691	2.59229	2.68501	2.63167	2.74851	2.82123	2.89457	---	---
TaAffx.12228.1.S1_at	0.027723	-0.27264	-1.20802	5.15538	5.11901	5.05989	4.9531	4.80749	4.75577	---	---
TaAffx.25470.1.S1_at	0.0277525	-0.13513	-1.09819	4.83205	4.83524	4.91767	4.70639	4.72896	4.74422	---	---
Ta.27178.1.S1_at	0.0277855	0.828227	1.7755	6.11343	6.41066	6.10602	6.67926	7.29502	7.14051	---	Clone wr1.pk0150.a4:fis, full insert mRNA sequence
TaAffx.28787.1.S1_at	0.0278043	-0.48028	-1.39501	5.89336	5.92578	5.84995	5.53005	5.23305	5.46515	---	---
TaAffx.25316.2.S1_at	0.0278149	-0.836293	-1.78546	5.83471	5.67406	5.21783	4.6443	4.51963	5.05379	---	---
TaAffx.25705.1.S1_x_at	0.0278508	-0.303743	-1.23434	7.29115	7.41404	7.20192	7.12696	6.9126	6.95632	---	---
Ta.26982.1.A1_at	0.027853	0.350803	1.27527	10.0884	10.1046	9.97721	10.3205	10.3396	10.5625	---	Transcribed sequence with weak similarity to protein pir:T45958 (A.thaliana) T45958 oligopeptide transporter-like protein - Arabidopsis thaliana
TaAffx.5453.1.S1_at	0.0278616	-0.480487	-1.39521	8.31029	8.15677	8.14517	7.78313	7.51792	7.86972	---	---
Ta.14453.2.S1_at	0.0278667	0.19646	1.14588	3.22014	3.22739	3.23301	3.48763	3.37077	3.41152	---	Transcribed sequence with moderate similarity to protein ref:NP_177812.1 (A.thaliana) Sm-like protein (Arabidopsis thaliana)
Ta.21775.1.S1_at	0.0278924	-0.173283	-1.12762	5.99485	6.02123	6.08504	5.9309	5.79366	5.85671	---	Transcribed sequence
Ta.24108.1.A1_at	0.0279034	-0.251647	-1.19057	4.60657	4.74383	4.57348	4.45525	4.28418	4.42951	---	Clone PEMB1 transposon Tn1721 homolog mRNA
TaAffx.58361.1.S1_at	0.0279132	-0.324147	-1.25192	7.81941	8.00683	7.76375	7.64516	7.44807	7.52432	---	---
Ta.806.2.A1_a_at	0.0279276	-1.3965	-2.63262	5.58277	5.02867	4.56157	3.73423	3.12636	4.12293	---	Transcribed sequence with weak similarity to protein ref:NP_201061.1 (A.thaliana) unknown protein (Arabidopsis thaliana)
TaAffx.22806.1.S1_at	0.0279518	-0.282743	-1.21651	4.34595	4.36074	4.26819	4.16216	3.95972	4.00477	---	---
TaAffx.40924.2.S1_x_at	0.0279518	0.713243	1.63949	5.95167	5.83129	5.84335	6.31748	6.76315	6.68541	---	---
TaAffx.38496.1.A1_at	0.0279865	-0.22049	-1.16513	3.79802	3.63107	3.74069	3.57988	3.43417	3.49426	---	---
Ta.30697.1.S1_at	0.0279956	-0.431647	-1.34877	6.29437	6.14077	6.3714	6.03207	5.76947	5.71006	---	Transcribed sequence with weak similarity to protein ref:NP_196153.1 (A.thaliana) peroxidase (Arabidopsis thaliana)
TaAffx.12308.1.S1_at	0.0279984	-0.476157	-1.39103	6.06969	5.89528	6.21405	5.51335	5.4465	5.7907	---	---
TaAffx.85945.1.S1_at	0.0280336	-0.665977	-1.58664	4.91947	5.03978	4.97098	4.13164	4.24202	4.55864	---	---
Ta.13269.2.A1_x_at	0.0280625	0.47495	1.38987	7.48651	7.79664	7.75285	8.14722	8.21689	8.09674	---	Transcribed sequence with moderate similarity to protein pir:T02646 (A.thaliana) T02646 hypothetical protein F12C20.7 - Arabidopsis thaliana
Ta.640.2.S1_a_at	0.0280683	-0.277513	-1.2121	7.63073	7.6949	7.60258	7.3708	7.25869	7.46618	---	Transcribed sequence with weak similarity to protein ref:NP_567343.1 (A.thaliana) F-box protein family, AtFBW2 (Arabidopsis thaliana)
Ta.4555.1.A1_at	0.0280731	-0.259387	-1.19697	6.53168	6.60854	6.72276	6.3379	6.28352	6.4634	---	Transcribed sequences
Ta.1793.1.S1_at	0.028075	-0.416663	-1.33484	7.58139	7.53335	7.81857	7.16831	7.21995	7.29506	---	Transcribed sequence with weak similarity to protein ref:NP_172122.1 (A.thaliana) hypothetical protein (Arabidopsis thaliana)
TaAffx.106678.2.S1_x_at	0.0280927	-0.290177	-1.22279	7.70864	7.79627	7.77181	7.57781	7.36446	7.46392	---	---
TaAffx.82791.1.S1_at	0.028095	-0.29322	-1.22537	8.29792	8.42268	8.2196	8.08759	7.89308	8.07987	---	---
Ta.5509.3.S1_at	0.0281092	-0.225123	-1.16888	2.78732	2.94428	2.82577	2.58323	2.72188	2.57689	---	Transcribed sequence with weak similarity to protein ref:NP_177795.1 (A.thaliana) 12-oxophytodienoate reductase
Ta.5976.1.S1_at	0.028135	-0.324377	-1.25212	4.73244	4.8465	4.86516	4.63679	4.41192	4.42226	---	Transcribed sequence with weak similarity to protein ref:NP_030522.1 (A.thaliana) expressed protein (Arabidopsis thaliana)
TaAffx.66674.1.S1_at	0.0281371	-0.42013	-1.33805	5.77291	5.70546	5.65937	5.46574	5.19362	5.21799	LOC542964	DTDP-glucose-4-6-dehydratase-like protein
Ta.12165.1.A1_at	0.0281419	0.85599	1.81	5.14251	4.80397	5.46046	5.8963	6.31534	5.76327	---	Transcribed sequences
TaAffx.53293.1.S1_at	0.0281757	-0.22354	-1.1676	6.2977	6.40372	6.23086	6.14029	6.0466	6.07477	---	---
Ta.25456.1.S1_at	0.028186	0.276543	1.21129	8.75115	8.79606	8.9378	9.16335	9.16587	8.98542	---	Transcribed sequence with moderate similarity to protein ref:NP_197671.1 (A.thaliana) putative protein (Arabidopsis thaliana)
TaAffx.111263.1.S1_at	0.0282079	0.162323	1.11909	8.13465	8.11765	8.0749	8.25942	8.33855	8.2162	---	---
TaAffx.80031.1.S1_at	0.0282613	-0.222237	-1.16654	2.89776	3.04856	2.92206	2.79013	2.64109	2.77045	---	---
Ta.25847.1.A1_at	0.028276	-0.895013	-1.85963	3.95723	4.50606	3.95972	3.27491	2.89767	3.56539	---	Transcribed sequence with weak similarity to protein ref:NP_198534.1 (A.thaliana) sucrose synthase-like protein (Arabidopsis thaliana)
TaAffx.121446.2.S1_s_at	0.0282787	-0.64034	-1.5587	6.38695	5.88984	6.15715	5.45879	5.39967	5.65446	---	---
Ta.21385.2.S1_at	0.0282813	-0.412957	-1.33141	4.32678	4.62126	4.34727	4.00992	3.91464	4.13188	---	Transcribed sequence with weak similarity to protein ref:NP_173441.1 (A.thaliana) anter-specific proline-rich protein APG precursor (Arabidopsis thaliana)
Ta.9468.2.S1_at	0.0282831	-0.731213	-1.66003	6.81058	6.81322	6.71558	6.11889	5.78326	6.24359	---	Transcribed sequence with weak similarity to protein pir:T47988 (A.thaliana) T47988 serinethreonine-protein kinase-like protein - Arabidopsis thaliana
Ta.3468.2.S1_x_at	0.0282842	-0.289473	-1.22219	6.25662	6.22664	6.439	6.08915	5.92362	6.04107	---	Transcribed sequence with weak similarity to protein pir:T02449 (A.thaliana) T02449 hypothetical protein F4I18.4 - Arabidopsis thaliana
Ta.9692.3.S1_s_at	0.0282849	-0.465353	-1.38066	5.81543	5.6501	5.64068	5.36734	5.02985	5.31296	---	Transcribed sequence with weak similarity to protein ref:NP_172530.1 (A.thaliana) hypothetical protein (Arabidopsis thaliana)
TaAffx.109307.1.S1_at	0.0282854	0.297157	1.22872	3.72079	3.56597	3.71969	3.95972	3.9691	3.9691	---	---
Ta.12876.3.S1_a_at	0.0282871	-0.82521	-1.77179	6.85753	6.84425	6.78155	6.13538	5.70655	6.16577	---	Transcribed sequence with moderate similarity to protein ref:NP_188573.1 (A.thaliana) putative tyrosine phosphatase (Arabidopsis thaliana)
TaAffx.84357.1.S1_x_at	0.0282888	-0.248047	-1.1876	5.50656	5.51306	5.35782	5.3159	5.14001	5.17739	---	---
TaAffx.118841.1.S1_at	0.0283111	-0.405533	-1.32458	6.01546	5.92129	5.91546	5.68552	5.39383	5.55626	---	---
TaAffx.57022.1.S1_at	0.0283267	-0.302323	-1.23313	3.81418	3.99261	3.99938	3.70982	3.50154	3.68784	---	---
TaAffx.84882.1.S1_at	0.0283589	-0.37267	-1.29475	6.0013	6.06144	5.97192	5.57977	5.54756	5.78932	---	---
TaAffx.118109.1.S1_at	0.0283599	-0.31134	-1.24086	4.5331	4.67891	4.44564	4.36623	4.17861	4.17879	---	---
TaAffx.80796.1.S1_at	0.028363	-0.15484	-1.1133	3.13827	3.199	3.08336	3.04428	2.97626	2.93557	---	---
Ta.5414.3.S1_s_at	0.0283784	-0.322403	-1.25041	7.30213	7.16925	7.34076	6.83024	6.92943	7.08526	LOC780628	histone acetyltransferase HAT1
Ta.25319.2.A1_x_at	0.0283904	-0.576897	-1.49164	3.78913	3.9972	4.00391	3.55191	3.10892	3.39872	---	Transcribed sequence with weak similarity to protein pir:T02115 (A.thaliana) T02115 hypothetical protein T3K9.19 - Arabidopsis thaliana
Ta.5744.3.A1_at	0.0284322	-0.0324633	-1.02276	5.651	5.65204	5.67074	5.61677	5.61994	5.63968	---	Transcribed sequence with moderate similarity to protein ref:NP_192579.1 (A.thaliana) stromal ascorbate peroxidase (Arabidopsis thaliana)
TaAffx.8696.1.S1_at	0.0284371	0.196577	1.14598	4.13501	4.21602	4.29009	4.46188	4.34261	4.42636	---	---
TaAffx.46881.1.S1_at	0.0284423	0.396733	1.31652	5.86028	5.91239	5.70092	6.25296	6.36135	6.04948	---	---
Ta.17123.1.S1_s_at	0.0284493	-0.184583	-1.13649	7.98896	8.077	8.02079	7.92879	7.80552	7.79869	---	Transcribed sequence with weak similarity to protein ref:NP_564061.1 (A.thaliana) expressed protein (Arabidopsis thaliana)
Ta.12028.1.A1_at	0.0284794	0.2765	1.21125	5.86227	5.79799	5.8041	6.12932	5.98768	6.17686	---	Transcribed sequence
Ta.24004.1.A1_at	0.028482	0.314963	1.24398	7.06684	6.95864	7.18615	7.29026	7.51499	7.35127	---	Transcribed sequence
TaAffx.111235.1.S1_at	0.0284949	-0.14624	-1.10668	6.97706	7.08963	7.02474	6.91027	6.82767	6.91477	---	---
Ta.19092.1.S1_at	0.0284964	0.750893	1.68283	10.5146	9.95763	10.3897	11.0542	11.2768	10.7836	---	Transcribed sequence with weak similarity to protein pir:S71437 (A.thaliana) S71437 sulfite reductase
TaAffx.105606.1.S1_at	0.0284989	0.13575	1.09866	4.91767	4.92875	4.91789	5.03934	5.02681	5.10541	---	---
Ta.7730.1.A1_at	0.0285073	0.6809	1.60314	5.40774	5.36781	5.05556	5.65305	6.17488	6.04588	---	Transcribed sequence with weak similarity to protein pir:T04234 (A.thaliana) T04234 calmodulin-binding protein homolog F14M19.80 - Arabidopsis thaliana
TaAffx.90219.1.S1_at	0.0285171	-0.30986	-1.23959	5.77847	5.94108	5.74082	5.62534	5.51671	5.38874	---	---
Ta.13729.1.S1_at	0.0285346	0.264667	1.20136	8.35784	8.24826	8.33063	8.59247	8.67191	8.46635	---	Transcribed sequence with moderate similarity to protein ref:NP_192395.1 (A.thaliana) predicted protein of unknown function (Arabidopsis thaliana)
TaAffx.122462.1.S1_at	0.0285514	-0.0758533	-1.05398	4.93761	4.94265	4.93761	4.86815	4.88406	4.8381	---	---
TaAffx.7310.1.S1_at	0.0285541	-0.338647	-1.26457	5.30732	5.53022	5.28713	5.13412	4.98805	4.98656	---	---
TaAffx.111725.1.S1_at	0.0286081	-0.559023	-1.47327	8.46583	8.87514	8.54259	8.06343	7.88676	8.2563	---	---
TaAffx.94091.1.S1_at	0.0286108	-0.275653	-1.21054	5.15124	5.13626	5.10611	4.94944	4.8502	4.76701	---	---
Ta.8773.2.S1_x_at	0.0286276	1.24158	2.36457	7.30824	6.8488	7.80052	8.12547	8.97588	8.58094	---	Transcribed sequence with moderate similarity to protein pir:F71433 (A.thaliana) F71433 probable growth regulator - Arabidopsis thaliana
TaAffx.47266.4.S1_at	0.0286425	0.42776	1.34514	3.48275	3.40298	3.68841	4.13872	3.887	3.8317	---	---
TaAffx.59528.1.S1_at	0.0286461	-0.511163	-1.4252	6.08984	5.76018	5.91212	5.2472	5.34766	5.63379	---	---
TaAffx.12444.1.A1_at	0.0286523	0.521643	1.43559	2.86541	2.91524	2.91506	3.24496	3.44357	3.57211	---	---
Ta.10895.1.S1_at	0.0286533	-0.322863	-1.25081	4.83522	5.01394	4.90538	4.74135	4.496	4.5486	---	Transcribed sequence with weak similarity to protein ref:NP_194817.1 (A.thaliana) hypothetical protein (Arabidopsis thaliana)
TaAffx.35501.1.S1_at	0.0286589	-0.205623	-1.15318	5.8282	5.68941	5.68599	5.59353	5.52966	5.46354	---	---
Ta.3312.1.A1_at	0.0286593	0.968833	1.95726	5.65506	5.10372	5.35269	6.2671	6.75772	5.99315	---	Transcribed sequences
Ta.13580.1.A1_at	0.0286626	-0.633123	-1.55092	9.06778	9.37526	9.50382	8.76878	8.61745	8.66126	---	Transcribed sequence
Ta.1712.2.S1_x_at	0.0287002	-0.369847	-1.29222	10.4813	10.3575	10.6464	9.98757	10.2095	10.1786	---	Transcribed sequence with weak similarity to protein ref:NP_564720.1 (A.thaliana) expressed protein (Arabidopsis thaliana)
Ta.1686.1.A1_at	0.0287034	0.26229	1.19938	3.6561	3.81083	3.62793	3.85518	3.99421	4.03234	---	Transcribed sequences
Ta.9283.2.S1_a_at	0.0287967	-0.31874	-1.24724	5.99827	6.07653	6.05786	5.8332	5.60631	5.73693	---	Transcribed sequence with weak similarity to protein ref:NP_182197.1 (A.thaliana) unknown protein (Arabidopsis thaliana)
TaAffx.10623.2.S1_x_at	0.028833	-0.258993	-1.19664	8.33987	8.50601	8.34413	8.23225	8.04183	8.13895	---	---
Ta.3976.1.S1_at	0.0288491	1.98552	3.96004	8.09144	8.68109	8.37889	9.8568	10.0459	11.2053	LOC100037560	flavanone 3-hydroxylase
TaAffx.54650.1.S1_at	0.0288618	-0.512013	-1.42604	5.6874	5.78789	5.61597	5.35155	4.97356	5.23011	---	---
TaAffx.78394.1.S1_at	0.0288619	-0.148093	-1.1081	2.82063	2.90986	2.81115	2.76123	2.67455	2.66158	---	---
TaAffx.119192.1.A1_at	0.0288894	-0.211917	-1.15823	6.96634	7.02329	7.09854	6.85399	6.72132	6.87711	---	---
Ta.25418.2.S1_at	0.0288903	-0.365193	-1.28805	4.7506	4.58913	4.50257	4.4076	4.14177	4.19735	---	Transcribed sequence with moderate similarity to protein pir:T45768 (A.thaliana) T45768 protein phosphatase 2C-like protein - Arabidopsis thaliana
TaAffx.37354.2.S1_at	0.0289708	0.304237	1.23477	5.40147	5.50735	5.41466	5.61248	5.83439	5.78932	---	---
Ta.6725.2.S1_x_at	0.028971	0.523393	1.43733	7.68827	8.03185	8.03667	8.23979	8.49205	8.59513	---	Transcribed sequence with weak similarity to protein pir:T49219 (A.thaliana) T49219 translation initiation factor eIF-4 gamma homolog F27H5.30 (similarity) - Arabidopsis thaliana
Ta.1735.2.S1_a_at	0.0289817	0.327817	1.25511	6.14229	6.05501	5.92478	6.3051	6.51568	6.28475	---	Transcribed sequences
Ta.7252.1.A1_x_at	0.028983	0.225377	1.16908	7.99482	7.81986	7.88562	8.0401	8.16279	8.17354	---	Transcribed sequence with moderate similarity to protein pir:T04432 (A.thaliana) T04432 protein kinase homolog T18B16.80 - Arabidopsis thaliana
Ta.14461.1.S1_x_at	0.0290801	-0.55362	-1.46776	7.75805	7.57817	7.40286	7.08422	6.78389	7.21011	---	Transcribed sequence with weak similarity to protein pir:T47994 (A.thaliana) T47994 germin-like protein
TaAffx.79201.1.S1_at	0.0290908	0.30565	1.23598	5.8333	5.88433	6.05311	6.23984	6.27357	6.17428	---	---
Ta.15654.1.S1_at	0.0290977	0.1788	1.13194	2.79765	2.84461	2.70527	2.93689	3.02629	2.92075	---	Transcribed sequence
TaAffx.123037.2.S1_at	0.0291288	-0.63466	-1.55257	7.29272	7.2311	7.03497	6.83912	6.39021	6.42548	---	---
Ta.3742.1.A1_at	0.0291437	0.257537	1.19544	5.95151	6.01565	5.8145	6.09955	6.25722	6.1975	---	Transcribed sequence with weak similarity to protein pir:T06153 (A.thaliana) T06153 hypothetical protein F24J7.161 - Arabidopsis thaliana
TaAffx.73221.1.S1_at	0.0291529	-0.785147	-1.72327	5.67805	5.55895	6.1543	5.1664	4.78938	5.08008	---	---
TaAffx.65964.1.S1_at	0.0291657	-0.433623	-1.35062	5.92111	5.81526	5.87949	5.26638	5.48347	5.56514	---	---
TaAffx.112767.1.S1_at	0.0291722	-0.343917	-1.2692	7.38952	7.65023	7.54536	7.31733	7.0807	7.15533	---	---
TaAffx.101059.2.S1_at	0.0291761	-0.191047	-1.14159	6.59901	6.70723	6.57816	6.5112	6.36902	6.43104	---	---
Ta.7334.1.S1_at	0.0291895	1.04753	2.06698	6.21014	6.05678	6.09599	7.06247	7.55467	6.88835	---	Transcribed sequence with weak similarity to protein ref:NP_199560.1 (A.thaliana) putative protein (Arabidopsis thaliana)
TaAffx.9352.1.S1_at	0.0291947	-0.130113	-1.09438	5.63818	5.61689	5.57472	5.52833	5.4865	5.42462	---	---
Ta.8290.1.S1_a_at	0.0292211	-0.155857	-1.11408	6.0755	6.03326	6.12942	5.89013	5.99535	5.88513	---	Transcribed sequence with weak similarity to protein ref:NP_181306.1 (A.thaliana) CER1-like protein (Arabidopsis thaliana)
Ta.5518.1.S1_at	0.0292573	1.85653	3.62136	8.44314	9.05228	9.78911	10.2387	11.6234	10.9921	---	Transcribed sequences
TaAffx.91622.1.A1_at	0.0292687	-0.202297	-1.15053	3.99694	3.97357	4.11833	3.7552	3.89609	3.83066	---	---
Ta.756.1.S1_x_at	0.0293199	-0.24707	-1.18679	6.69202	6.5112	6.66327	6.40667	6.3155	6.40311	---	Transcribed sequence with weak similarity to protein ref:NP_566966.1 (A.thaliana) expressed protein (Arabidopsis thaliana)
Ta.9377.3.S1_at	0.0293233	-0.464307	-1.37965	6.70148	6.74713	6.7172	6.27372	6.10315	6.39602	---	Transcribed sequence with moderate similarity to protein ref:NP_178487.1 (A.thaliana) putative heat shock protein (Arabidopsis thaliana)
Ta.6140.1.S1_at	0.0293404	-0.357753	-1.28143	5.83465	6.04532	5.83608	5.68562	5.40667	5.5505	---	Transcribed sequence with weak similarity to protein ref:NP_568607.1 (A.thaliana) expressed protein (Arabidopsis thaliana)
Ta.11590.2.A1_at	0.0293468	-0.314137	-1.24327	3.2225	3.38343	3.13354	2.95574	2.83337	3.00795	---	Transcribed sequence with weak similarity to protein ref:NP_568001.1 (A.thaliana) beta-galactosidase like protein (Arabidopsis thaliana)
TaAffx.123197.1.S1_at	0.0293639	-0.496737	-1.41102	8.81349	8.5623	8.9558	8.22263	8.19929	8.41946	---	---
TaAffx.64985.1.S1_at	0.0293693	-0.363007	-1.2861	3.53056	3.82281	3.68871	3.24462	3.42409	3.28435	---	---
TaAffx.54625.1.S1_at	0.0293755	0.205963	1.15346	6.10373	6.21455	6.15465	6.29835	6.45718	6.33529	---	---
Ta.22204.1.A1_at	0.0293872	-0.21178	-1.15812	5.716	5.74646	5.58614	5.5435	5.4439	5.42586	---	Transcribed sequence with weak similarity to protein ref:NP_181234.1 (A.thaliana) putative glucosyltransferase (Arabidopsis thaliana)
Ta.10685.1.A1_at	0.0293911	-0.202417	-1.15062	7.26049	7.35771	7.27753	7.06481	7.03495	7.18872	---	Transcribed sequences
Ta.5392.1.A1_at	0.0293977	0.59437	1.50981	8.99887	9.12677	8.95354	9.40305	9.84436	9.61488	---	Transcribed sequence with weak similarity to protein pir:T08414 (A.thaliana) T08414 hypothetical protein F18B3.210 - Arabidopsis thaliana
Ta.20906.1.S1_s_at	0.0294203	0.54602	1.46005	8.53876	8.85454	8.96113	9.17967	9.5036	9.30922	---	Transcribed sequence with moderate similarity to protein ref:NP_200160.1 (A.thaliana) importin beta (Arabidopsis thaliana)
TaAffx.36735.1.S1_at	0.0294339	-0.252897	-1.1916	5.02143	4.91628	4.82094	4.69369	4.57465	4.73162	---	---
TaAffx.32053.1.S1_at	0.0294349	-0.32484	-1.25253	5.34906	5.5654	5.46991	5.19863	4.98986	5.22136	---	---
Ta.5357.2.S1_x_at	0.0294631	-0.187903	-1.13911	7.41844	7.46256	7.31517	7.15678	7.24389	7.23179	---	Transcribed sequence with weak similarity to protein ref:NP_568055.1 (A.thaliana) Expressed protein (Arabidopsis thaliana)
Ta.22654.1.S1_at	0.0294833	-0.273077	-1.20838	3.93532	4.1085	3.90798	3.77489	3.65214	3.70554	---	Transcribed sequences
Ta.24118.2.S1_at	0.0294967	0.388363	1.30891	6.05812	6.03561	6.13394	6.4953	6.58697	6.31049	---	Transcribed sequence with weak similarity to protein ref:NP_563718.1 (A.thaliana) expressed protein (Arabidopsis thaliana)
TaAffx.85074.1.S1_at	0.0295049	-0.35052	-1.27502	6.53968	6.76158	6.50856	6.31682	6.17368	6.26776	---	---
Ta.330.1.S1_x_at	0.0295074	0.55078	1.46488	10.8732	10.9812	10.8329	11.2202	11.5126	11.6068	---	Transcribed sequence with weak similarity to protein ref:NP_180055.1 (A.thaliana) putative Rieske iron-sulfur protein (Arabidopsis thaliana)
Ta.7440.3.S1_a_at	0.0295298	-0.314627	-1.24369	7.92126	7.94677	8.08683	7.6161	7.57926	7.81562	---	Transcribed sequence with weak similarity to protein ref:NP_200377.1 (A.thaliana) putative protein (Arabidopsis thaliana)
Ta.28346.3.S1_at	0.0295362	0.0794733	1.05663	9.06779	9.07085	9.02156	9.09925	9.1399	9.15947	---	Transcribed sequence with moderate similarity to protein sp:Q9ZNQ7 (A.thaliana) RC2A_ARATH Hydrophobic protein RCI2A
Ta.24065.1.A1_x_at	0.0295616	-0.271153	-1.20677	6.58934	6.41413	6.55286	6.20598	6.36793	6.16896	---	Transcribed sequence
Ta.5614.3.S1_at	0.0295715	-0.161767	-1.11866	5.83501	5.71676	5.75097	5.67323	5.56647	5.57774	---	Transcribed sequence with weak similarity to protein ref:NP_567407.1 (A.thaliana) putative protein (Arabidopsis thaliana)
TaAffx.39437.1.S1_at	0.0295945	-0.191893	-1.14226	4.92778	4.89817	5.03565	4.682	4.80649	4.79743	---	---
Ta.29570.1.S1_at	0.0296017	-0.50982	-1.42387	6.5796	6.22985	6.54172	6.15066	5.86793	5.80312	---	Transcribed sequence with moderate similarity to protein ref:NP_175638.1 (A.thaliana) GTP-binding protein RAB7D, putative (Arabidopsis thaliana)
TaAffx.117168.1.S1_at	0.0296252	-0.347787	-1.27261	3.92683	4.08302	3.80629	3.63078	3.46536	3.67664	---	---
TaAffx.27307.1.S1_at	0.0296297	-0.320487	-1.24875	3.40133	3.57047	3.32636	3.15412	3.14214	3.04044	---	---
Ta.5496.1.A1_at	0.029635	0.336137	1.26237	6.46362	6.41868	6.4733	6.74663	6.9165	6.70088	---	Transcribed sequence with weak similarity to protein ref:NP_177153.1 (A.thaliana) unknown protein (Arabidopsis thaliana)
Ta.1890.1.S1_x_at	0.0296711	-0.299557	-1.23077	10.1346	10.1643	10.346	9.8817	9.97493	9.88964	---	Transcribed sequence with weak similarity to protein sp:O24407 (A.thaliana) AXIG_ARATH Auxin-responsive protein IAA16
TaAffx.122490.1.S1_at	0.0296727	-0.50195	-1.41613	8.40609	8.21666	8.49976	7.91463	7.65124	8.05079	---	---
TaAffx.105347.1.S1_at	0.0296856	0.19728	1.14653	4.9485	4.82543	4.90725	5.00017	5.13062	5.14223	---	---
TaAffx.3194.2.S1_at	0.0296887	-0.385027	-1.30588	2.98745	3.17973	3.06476	2.87173	2.60157	2.60356	---	---
Ta.23286.1.S1_at	0.0297142	0.763773	1.69793	6.62602	6.97974	7.02684	7.32271	7.94028	7.66093	---	Transcribed sequence with weak similarity to protein pir:T05426 (A.thaliana) T05426 hypothetical protein F28A23.140 - Arabidopsis thaliana
Ta.10310.1.S1_a_at	0.0297209	0.248803	1.18822	10.4425	10.3984	10.559	10.6093	10.803	10.7341	LOC100146098	Vacuolar proton-ATPase D subunit
Ta.19870.2.S1_at	0.0297276	-0.209313	-1.15614	4.48603	4.62424	4.49014	4.37441	4.23636	4.3617	---	Transcribed sequence with moderate similarity to protein ref:NP_177873.1 (A.thaliana) thylakoid-bound ascorbate peroxidase (Arabidopsis thaliana)
TaAffx.111376.1.S1_at	0.02974	0.425983	1.34349	2.83337	3.00911	2.68774	3.21835	3.24191	3.34791	---	---
Ta.7142.1.S1_at	0.0297528	0.158423	1.11607	6.94615	7.03178	7.00429	7.09854	7.13541	7.22354	---	Clone wlmk1.pk0009.b7:fis, full insert mRNA sequence
Ta.7747.1.S1_at	0.0297672	0.637633	1.55577	7.12239	7.26304	7.47304	7.67092	8.18767	7.91278	---	Transcribed sequence with weak similarity to protein ref:NP_200432.1 (A.thaliana) unknown protein (Arabidopsis thaliana)
Ta.16682.1.A1_x_at	0.02977	0.11393	1.08217	3.46884	3.5425	3.54006	3.60086	3.61259	3.67974	pSBGer2	PSBGer2 protein
Ta.25077.1.A1_at	0.0297754	-0.23377	-1.1759	7.92725	7.80444	7.78713	7.60789	7.58966	7.61996	---	Transcribed sequence with weak similarity to protein ref:NP_200200.1 (A.thaliana) receptor protein kinase-like protein (Arabidopsis thaliana)
Ta.8773.1.S1_a_at	0.0297909	1.26986	2.41139	7.89704	7.65377	8.37268	8.81285	9.81383	9.1064	---	Transcribed sequence with moderate similarity to protein pir:F71433 (A.thaliana) F71433 probable growth regulator - Arabidopsis thaliana
TaAffx.43334.1.S1_at	0.0297916	-0.287963	-1.22092	2.90497	3.10788	3.10536	2.67791	2.82379	2.75262	---	---
Ta.9561.2.S1_a_at	0.0298204	0.41559	1.33384	9.10946	9.30795	9.17422	9.41954	9.71719	9.70167	---	Transcribed sequence with weak similarity to protein ref:NP_201087.1 (A.thaliana) putative protein (Arabidopsis thaliana)
Ta.3035.3.S1_x_at	0.029823	-0.31766	-1.24631	6.82254	6.62044	6.7151	6.33182	6.32478	6.5485	---	Transcribed sequence with weak similarity to protein ref:NP_173554.1 (A.thaliana) hypothetical protein (Arabidopsis thaliana)
Ta.17863.1.A1_at	0.0298485	0.105307	1.07572	3.17487	3.15337	3.21496	3.33537	3.2658	3.25795	---	Transcribed sequence with moderate similarity to protein ref:NP_195193.1 (A.thaliana) Putative S-phase-specific ribosomal protein (Arabidopsis thaliana)
Ta.17976.1.S1_at	0.029851	-0.24014	-1.18111	4.97038	4.92572	4.78485	4.6437	4.73149	4.58534	---	Transcribed sequence with weak similarity to protein ref:NP_188080.1 (A.thaliana) putative cytochrome P450 (Arabidopsis thaliana)
Ta.17220.1.S1_s_at	0.0298611	-0.182723	-1.13502	4.61188	4.60221	4.50696	4.46957	4.32464	4.37867	---	Transcribed sequence with weak similarity to protein ref:NP_566191.1 (A.thaliana) expressed protein (Arabidopsis thaliana)
TaAffx.24020.1.S1_at	0.0299028	-0.250497	-1.18962	4.71159	4.86428	4.83248	4.64785	4.56093	4.44808	---	---
TaAffx.140851.1.S1_at	0.0299211	-0.360393	-1.28378	7.4005	7.47203	7.24869	7.12476	6.84986	7.06542	---	---
TaAffx.51759.1.S1_at	0.0299325	-0.399973	-1.31948	4.91774	5.03003	4.76383	4.61612	4.32292	4.57264	---	---
Ta.6967.2.S1_at	0.0299457	-0.398353	-1.318	7.56388	7.40413	7.43281	7.13739	6.88756	7.18081	---	Transcribed sequence with weak similarity to protein ref:NP_200923.1 (A.thaliana) putative protein (Arabidopsis thaliana)
TaAffx.71777.1.A1_at	0.0299541	-0.125037	-1.09054	4.24699	4.15183	4.20431	4.07349	4.05639	4.09814	---	---
Ta.19003.1.S1_at	0.0299542	-0.244197	-1.18443	3.713	3.7446	3.61749	3.52362	3.33529	3.48359	---	Transcribed sequence with weak similarity to protein ref:NP_187238.1 (A.thaliana) unknown protein (Arabidopsis thaliana)
Ta.12321.1.S1_at	0.0299684	0.21952	1.16435	8.77809	8.81138	8.93467	9.10007	9.04498	9.03765	---	Transcribed sequence with weak similarity to protein ref:NP_177765.1 (A.thaliana) hypothetical protein (Arabidopsis thaliana)
TaAffx.85101.1.S1_at	0.0299872	-0.29275	-1.22497	3.06476	3.10415	3.06476	2.89427	2.70487	2.75628	---	---
Ta.28146.1.S1_s_at	0.0299938	0.58364	1.49863	6.75733	6.36767	6.63642	6.92966	7.38556	7.19712	---	Transcribed sequence with weak similarity to protein ref:NP_198104.1 (A.thaliana) putative protein (Arabidopsis thaliana)
Ta.26261.1.A1_at	0.0300009	0.23274	1.17506	6.32744	6.40816	6.37615	6.50348	6.67604	6.63045	---	Transcribed sequence with weak similarity to protein ref:NP_182170.1 (A.thaliana) putative cytochrome oxidase biogenesis protein (Arabidopsis thaliana)
Ta.9156.3.S1_at	0.0300046	-0.40711	-1.32603	7.89705	8.11882	7.9092	7.67262	7.37832	7.6528	WAP2	Aspartic proteinase
Ta.5652.1.S1_at	0.0300451	-0.24746	-1.18712	8.33039	8.16488	8.14839	7.95811	7.90262	8.04055	AQP5	tonoplast intrinsic protein
TaAffx.106588.1.S1_at	0.0300481	-0.188877	-1.13988	6.23305	6.33803	6.30586	6.17575	6.02282	6.11174	pdil3-1	Putative PDI-like protein
TaAffx.85005.1.S1_x_at	0.0300508	-0.264643	-1.20134	6.2298	6.21588	6.03767	5.96543	5.80847	5.91552	---	---
Ta.6141.1.S1_at	0.0300764	0.357007	1.28077	7.94175	8.16082	7.94835	8.34069	8.36789	8.41336	---	Transcribed sequence with weak similarity to protein ref:NP_187685.1 (A.thaliana) putative alpha-L-arabinofuranosidase (Arabidopsis thaliana)
Ta.21335.2.A1_x_at	0.0301201	1.07176	2.102	5.97706	6.14363	6.6149	6.8169	7.55632	7.57766	---	Transcribed sequence with strong similarity to protein ref:NP_198206.1 (A.thaliana) luminal binding protein (Arabidopsis thaliana)
Ta.8196.3.S1_x_at	0.0301281	0.32586	1.25341	7.35549	7.34413	7.57622	7.68199	7.74191	7.82952	---	Transcribed sequence with weak similarity to protein pir:B24264 (M.musculus) B24264 proline-rich protein MP3 - mouse
TaAffx.91570.1.S1_s_at	0.030138	-0.35098	-1.27543	3.70834	3.72879	3.62511	3.41282	3.18366	3.41282	---	---
TaAffx.82929.1.S1_at	0.0301393	-0.486937	-1.40147	7.41771	7.64057	7.40359	7.12249	6.77157	7.107	---	---
Ta.3793.1.S1_s_at	0.0301467	-0.256813	-1.19484	5.89336	5.98121	5.90189	5.7611	5.56218	5.68274	---	Transcribed sequence with weak similarity to protein ref:NP_179289.1 (A.thaliana) putative tetracycline transporter protein (Arabidopsis thaliana)
TaAffx.32162.1.S1_x_at	0.0301497	-0.253017	-1.1917	7.20656	7.10565	7.04066	6.86688	6.76271	6.96423	Myb3	Transcription factor Myb3
TaAffx.82942.1.S1_x_at	0.0301595	-0.468013	-1.3832	7.92353	7.97569	7.81958	7.45435	7.25155	7.60886	---	---
Ta.7277.1.S1_at	0.0301673	0.749907	1.68168	5.46478	5.5375	5.77656	6.00917	6.588	6.43139	---	Translation initiation factor-like mRNA, partial sequence
TaAffx.52827.1.S1_s_at	0.0301696	-0.292993	-1.22518	6.29839	6.41659	6.21474	6.13188	5.90257	6.01629	---	---
TaAffx.56089.1.S1_at	0.0301728	-0.28259	-1.21638	4.04977	4.07383	4.00314	3.64711	3.84764	3.78422	---	---
TaAffx.105724.2.S1_at	0.0301836	-0.277187	-1.21183	2.82253	2.93311	2.87536	2.63479	2.47738	2.68727	---	---
TaAffx.119654.1.A1_at	0.0301924	0.345567	1.27065	6.4438	6.43822	6.57816	6.74794	6.99269	6.75625	---	---
TaAffx.78214.1.S1_at	0.0301971	-0.131233	-1.09523	6.28018	6.30998	6.34666	6.24251	6.15306	6.14755	---	---
Ta.6644.3.S1_x_at	0.0302171	-0.15443	-1.11298	6.17673	6.29414	6.26659	6.12223	6.11997	6.03197	---	Transcribed sequence with moderate similarity to protein ref:NP_566642.1 (A.thaliana) expressed protein (Arabidopsis thaliana)
TaAffx.119819.1.S1_x_at	0.030251	-0.21013	-1.15679	6.41325	6.39909	6.53054	6.29462	6.14274	6.27513	---	---
TaAffx.50243.1.S1_at	0.0302535	-0.385823	-1.30661	6.08704	6.10941	5.83151	5.70897	5.62203	5.53949	---	---
Ta.1739.2.S1_at	0.030257	-0.35544	-1.27938	4.73247	4.78339	4.54179	4.46277	4.33864	4.18992	---	Transcribed sequence with weak similarity to protein ref:NP_194534.1 (A.thaliana) senescence-associated protein -like (Arabidopsis thaliana)
Ta.646.1.A1_at	0.0304193	-1.03802	-2.05341	10.2918	9.58411	9.89975	9.34112	8.54302	8.77747	---	Transcribed sequences
TaAffx.113282.2.S1_x_at	0.0304215	-0.160167	-1.11742	5.97078	5.87086	5.96444	5.8322	5.70812	5.78526	---	---
Ta.16397.2.S1_x_at	0.030434	1.11484	2.16571	6.16605	6.42285	6.68718	7.26337	8.06006	7.29718	---	Transcribed sequence with weak similarity to protein ref:NP_197702.1 (A.thaliana) putative protein (Arabidopsis thaliana)
TaAffx.114829.1.S1_at	0.0304351	-0.399657	-1.31919	7.10651	6.86647	6.95384	6.64215	6.39079	6.69491	---	---
Ta.1229.1.S1_at	0.0304599	-2.21503	-4.6429	7.75784	9.19815	9.28543	6.78267	5.64873	7.16494	---	Transcribed sequence with moderate similarity to protein ref:NP_563822.1 (A.thaliana) expressed protein (Arabidopsis thaliana)
Ta.7262.2.S1_at	0.0304671	-0.49672	-1.411	7.57687	7.93888	7.91679	7.15446	7.3598	7.42812	---	Transcribed sequence with moderate similarity to protein pir:T48139 (A.thaliana) T48139 copper amine oxidase-like protein - Arabidopsis thaliana
TaAffx.19692.1.A1_at	0.0304699	0.553493	1.46764	7.44598	7.80426	7.56388	8.22105	8.34155	7.912	---	---
Ta.3965.2.S1_at	0.0304759	-0.20971	-1.15646	6.19477	6.13066	6.18216	5.9267	5.90123	6.05053	---	Transcribed sequence with moderate similarity to protein ref:NP_564471.1 (A.thaliana) expressed protein (Arabidopsis thaliana)
Ta.13559.1.S1_at	0.0304965	0.26755	1.20376	6.37418	6.36662	6.22458	6.46429	6.65068	6.65306	---	Transcribed sequences
Ta.14010.2.S1_x_at	0.0305012	0.31538	1.24434	3.30763	3.34791	3.54293	3.6113	3.82176	3.71155	---	Transcribed sequence with weak similarity to protein ref:NP_192868.1 (A.thaliana) peroxidase ATP19a (Arabidopsis thaliana)
Ta.430.1.A1_x_at	0.0305266	0.435097	1.352	11.4925	11.818	11.775	12.0082	12.2028	12.1799	---	Clone wl1.pk0008.c2:fis, full insert mRNA sequence
Ta.3078.3.S1_a_at	0.0305519	-0.825463	-1.7721	5.73595	5.08842	5.45203	4.63017	4.42828	4.74156	---	Transcribed sequence with weak similarity to protein pir:T49962 (A.thaliana) T49962 hypothetical protein F8M21.160 - Arabidopsis thaliana
TaAffx.83876.3.S1_s_at	0.0305645	-0.51365	-1.42766	7.2083	7.50665	7.4371	6.83006	6.68425	7.09679	---	---
TaAffx.38843.1.S1_at	0.0305697	0.43929	1.35594	8.04309	8.30819	8.04255	8.52472	8.57644	8.61054	---	---
Ta.7206.1.A1_at	0.030591	0.58385	1.49884	5.57676	5.64537	5.83989	6.17143	6.54106	6.10108	---	Transcribed sequences
Ta.12147.1.A1_at	0.0306052	0.10189	1.07318	5.12855	5.07183	5.08717	5.15112	5.23143	5.21067	---	Transcribed sequences
TaAffx.56069.2.S1_at	0.0306198	-0.476683	-1.39154	3.68419	3.30129	3.55133	2.90439	3.06245	3.13992	hsp70	Heat shock protein 70
TaAffx.22864.1.S1_at	0.0306322	-0.220967	-1.16551	6.62809	6.64476	6.76389	6.5594	6.41512	6.39932	---	---
TaAffx.79142.1.S1_at	0.0306349	-0.606917	-1.523	5.91889	5.7015	6.02877	5.31998	5.00858	5.49985	---	---
TaAffx.129134.3.S1_at	0.0306352	-0.31947	-1.24787	5.30154	5.04467	5.17181	4.83513	4.79353	4.93095	---	---
Ta.5160.1.S1_at	0.0306371	-0.272197	-1.20765	2.82107	2.85469	2.73241	2.43129	2.51125	2.64904	---	Transcribed sequence with weak similarity to protein ref:NP_173005.1 (A.thaliana) ABC transporter, putative (Arabidopsis thaliana)
Ta.26286.1.S1_a_at	0.030662	-0.741473	-1.67188	5.47625	5.07263	4.88257	4.57218	4.15556	4.47929	---	Transcribed sequence with weak similarity to protein ref:NP_172585.1 (A.thaliana) bifunctional nuclease bfn1 (Arabidopsis thaliana)
TaAffx.131611.3.S1_at	0.0306623	0.27224	1.20768	4.79526	4.73117	4.61846	4.99098	5.00156	4.96907	---	---
TaAffx.7339.1.S1_at	0.0306633	0.216967	1.16229	9.96216	9.92493	9.85252	10.1194	10.2237	10.0474	SGT1-1	SGT1-1 protein
TaAffx.102946.1.S1_at	0.0306659	-0.23453	-1.17652	6.18644	6.11676	6.11195	5.8824	5.82544	6.00372	---	---
Ta.8418.1.S1_at	0.0306701	2.70563	6.52343	5.18454	5.41973	5.76344	7.05651	8.77138	8.65671	---	Transcribed sequence with weak similarity to protein ref:NP_178064.1 (A.thaliana) ent-kaurene synthase, putative (Arabidopsis thaliana)
Ta.24623.1.A1_at	0.03068	0.304637	1.23511	7.11991	7.10693	7.00639	7.32155	7.52185	7.30374	---	Transcribed sequences
TaAffx.12347.1.S1_at	0.0307118	-0.70816	-1.63372	6.88739	6.63088	6.41001	6.15401	5.61598	6.03381	---	---
TaAffx.85272.1.S1_at	0.0307367	-0.15162	-1.11082	5.38514	5.37397	5.48091	5.32198	5.21658	5.2466	---	---
Ta.22251.1.S1_at	0.0307466	-0.42015	-1.33807	6.14463	6.14353	5.86687	5.54558	5.80964	5.53936	---	Transcribed sequence with weak similarity to protein pir:T02443 (A.thaliana) T02443 probable peroxidase
TaAffx.104238.1.S1_at	0.0307475	-0.415287	-1.33356	7.79973	7.7676	7.64797	7.49757	7.17294	7.29893	---	---
TaAffx.56139.1.S1_at	0.0307681	-0.230053	-1.17288	4.83572	5.01012	4.98445	4.69289	4.78938	4.65786	---	---
Ta.4791.2.S1_x_at	0.0307816	-0.366537	-1.28925	7.43505	7.15283	7.38325	6.88149	6.92284	7.06719	---	Transcribed sequence with moderate similarity to protein ref:NP_199941.1 (A.thaliana) DEAD-box protein abstrakt (Arabidopsis thaliana)
TaAffx.117154.1.S1_at	0.0307831	-0.346287	-1.27128	7.02562	6.78608	6.77889	6.60788	6.49077	6.45308	---	---
TaAffx.113178.1.S1_at	0.030819	-0.23888	-1.18008	4.46659	4.642	4.5614	4.34374	4.39304	4.21657	---	---
TaAffx.31075.1.S1_s_at	0.0308271	-0.85181	-1.80476	8.56018	7.97044	8.04652	7.55372	6.97567	7.49232	---	---
TaAffx.84444.1.S1_at	0.0308318	-0.316757	-1.24553	7.15717	7.03474	6.95515	6.81696	6.58467	6.79516	---	---
Ta.27983.1.S1_at	0.0308508	-0.615767	-1.53237	7.14319	6.8592	6.66571	6.37979	6.15828	6.28273	---	Transcribed sequence with weak similarity to protein ref:NP_564273.1 (A.thaliana) expressed protein (Arabidopsis thaliana)
Ta.5169.1.A1_at	0.0308597	-0.367427	-1.29005	5.54552	5.60374	5.34112	5.2062	5.21129	4.97061	---	Transcribed sequence with weak similarity to protein ref:NP_195318.1 (A.thaliana) hypothetical protein (Arabidopsis thaliana)
TaAffx.108286.1.S1_at	0.0308769	-0.207577	-1.15475	4.17893	4.17893	4.06126	3.90429	3.86585	4.02625	---	---
TaAffx.31724.1.S1_at	0.0309019	0.177387	1.13083	3.91113	3.83268	3.97822	4.08022	4.13481	4.03916	---	---
Ta.16517.1.S1_x_at	0.0309047	0.359793	1.28324	8.45309	8.56791	8.30602	8.75115	8.83671	8.81854	---	Transcribed sequences
TaAffx.7032.1.S1_at	0.030916	1.8244	3.54159	5.02884	5.48087	5.31641	6.50765	6.97108	7.82058	---	---
TaAffx.58922.1.S1_at	0.0309186	-0.20621	-1.15365	5.84276	5.84705	5.82398	5.7028	5.5675	5.62486	---	---
Ta.17606.1.S1_at	0.0309494	-0.24374	-1.18406	4.7506	4.79932	4.64418	4.60003	4.41594	4.44691	---	Transcribed sequence
TaAffx.91641.1.S1_at	0.0309526	0.431347	1.34849	5.17429	5.24551	5.3575	5.53586	5.87773	5.65775	---	---
Ta.11769.2.S1_at	0.0309599	-0.318733	-1.24724	5.73112	5.57602	5.57898	5.44395	5.18212	5.30385	---	Transcribed sequence with weak similarity to protein pir:A35363 (H.sapiens) A35363 synapsin I splice form a - human
Ta.22429.1.S1_at	0.0309604	1.02202	2.03077	8.63583	9.14069	9.01995	9.57753	10.4056	9.8794	---	Transcribed sequence
Ta.10423.1.S1_x_at	0.0309775	0.3245	1.25223	7.82189	8.03216	8.06125	8.23606	8.42054	8.2322	---	Transcribed sequences
Ta.13882.1.S1_at	0.0309819	-0.194273	-1.14415	6.36764	6.43427	6.35598	6.28177	6.15253	6.14077	---	Transcribed sequence
Ta.11194.3.S1_at	0.0309849	-0.32345	-1.25132	2.84702	3.07143	2.92246	2.58541	2.63864	2.64651	---	Transcribed sequence with weak similarity to protein ref:NP_567262.1 (A.thaliana) putative membrane trafficking factor (Arabidopsis thaliana)
TaAffx.82472.1.S1_at	0.0309877	-0.243547	-1.1839	3.90077	3.97038	4.00804	3.6049	3.79194	3.75171	---	---
TaAffx.129243.1.S1_at	0.030989	0.76982	1.70506	6.25882	6.81955	6.64607	7.01582	7.56769	7.45039	---	---
Ta.17170.1.S1_at	0.0309993	-0.13812	-1.10047	6.76752	6.76179	6.67754	6.57614	6.65799	6.55836	---	Transcribed sequence
Ta.8307.1.A1_at	0.0310195	0.163937	1.12034	5.9079	5.99845	5.87309	6.04136	6.15341	6.07648	---	Transcribed sequence
TaAffx.116468.1.S1_at	0.0310202	-0.202373	-1.15059	5.57843	5.59218	5.63712	5.44956	5.43908	5.31197	---	---
Ta.3894.2.S1_s_at	0.0310512	-0.280583	-1.21469	7.64237	7.58256	7.49522	7.23479	7.21802	7.42559	---	Transcribed sequence with weak similarity to protein ref:NP_201151.1 (A.thaliana) unknown protein (Arabidopsis thaliana)
Ta.13356.1.S1_at	0.0310543	0.36403	1.28702	8.36456	8.22558	8.42669	8.59166	8.87327	8.64399	---	Transcribed sequence with weak similarity to protein ref:NP_568021.1 (A.thaliana) putative protein (Arabidopsis thaliana)
Ta.15839.1.S1_at	0.0310684	0.323227	1.25113	6.26409	6.36928	6.30671	6.77993	6.56339	6.56644	---	Transcribed sequence with weak similarity to protein ref:NP_181798.1 (A.thaliana) unknown protein (Arabidopsis thaliana)
TaAffx.81727.1.S1_at	0.0310693	-0.814313	-1.75846	5.28005	5.34423	5.54893	4.89689	4.2655	4.56788	---	---
Ta.9608.1.A1_at	0.0310706	0.30606	1.23633	5.53266	5.55199	5.55716	5.78736	5.96666	5.80597	---	Transcribed sequences
TaAffx.65435.1.S1_at	0.031073	0.28636	1.21956	4.27315	4.18339	4.09931	4.60614	4.41885	4.38994	---	---
TaAffx.85505.1.S1_at	0.0310781	-0.220527	-1.16516	6.49793	6.67908	6.59616	6.41759	6.38914	6.30486	---	---
Ta.12379.1.A1_at	0.0310909	0.77122	1.70671	7.89346	7.5411	7.84917	8.31439	8.89466	8.38834	---	Transcribed sequence with weak similarity to protein ref:NP_563964.1 (A.thaliana) expressed protein (Arabidopsis thaliana)
Ta.19092.1.S1_x_at	0.0310937	0.692803	1.61642	10.3011	9.82228	10.278	10.7954	11.0892	10.5952	---	Transcribed sequence with weak similarity to protein pir:S71437 (A.thaliana) S71437 sulfite reductase
Ta.562.2.S1_at	0.0311493	-0.252177	-1.191	5.15229	5.29543	5.34474	4.94717	4.97693	5.11183	---	Transcribed sequence with moderate similarity to protein ref:NP_179569.1 (A.thaliana) putative clathrin assembly protein (Arabidopsis thaliana)
Ta.18739.1.A1_at	0.0311688	-0.644813	-1.56354	5.98671	5.96093	6.25174	5.69637	5.39954	5.16903	---	Transcribed sequence
Ta.4143.1.S1_at	0.0311723	-0.248883	-1.18829	5.34717	5.45052	5.31352	5.10039	5.03122	5.23295	---	Transcribed sequences
TaAffx.110493.1.S1_s_at	0.0311987	-0.721713	-1.64914	8.99316	8.52488	8.59332	8.01306	7.6825	8.25066	---	---
TaAffx.65594.1.S1_at	0.0312061	-0.446047	-1.3623	4.54668	4.90971	4.68004	4.40222	4.19497	4.2011	---	---
Ta.508.1.A1_at	0.0312125	0.14327	1.10441	3.56465	3.62612	3.61749	3.7076	3.71732	3.81315	---	Transcribed sequence with weak similarity to protein prf:1710349A (A.thaliana) 1710349A basic chitinase (Arabidopsis thaliana)
Ta.27943.1.A1_at	0.0312227	-0.379803	-1.30116	6.77884	6.64911	6.47083	6.19522	6.20962	6.35453	---	Transcribed sequence with weak similarity to protein pir:T02690 (A.thaliana) T02690 hypothetical protein F19D11.17 - Arabidopsis thaliana
Ta.1716.3.S1_a_at	0.0312406	-0.631657	-1.54934	7.49829	7.301	7.38035	6.96799	6.49637	6.82031	---	Transcribed sequence with weak similarity to protein ref:NP_564975.1 (A.thaliana) expressed protein (Arabidopsis thaliana)
TaAffx.112804.1.S1_at	0.0312413	-0.180763	-1.13348	6.28222	6.24401	6.206	6.14501	6.03902	6.00591	---	---
TaAffx.83275.3.S1_x_at	0.0312485	-0.23982	-1.18085	5.13944	5.11433	5.18503	4.81229	4.91371	4.99334	---	---
TaAffx.111900.1.S1_at	0.0312905	-0.238743	-1.17996	6.33089	6.3835	6.40118	6.23771	6.07469	6.08694	---	---
TaAffx.122663.1.S1_at	0.0313077	-0.41144	-1.33001	6.84173	7.09092	6.87353	6.61343	6.33168	6.62675	---	---
TaAffx.47266.1.S1_at	0.0313661	-0.315343	-1.24431	3.24173	3.07648	3.0148	2.75155	2.93171	2.70372	---	---
Ta.2892.3.S1_a_at	0.0313865	-0.717823	-1.6447	6.38519	5.98864	6.54375	5.57513	5.34566	5.84332	---	Transcribed sequence with weak similarity to protein pir:T05075 (A.thaliana) T05075 hypothetical protein T6K21.70 - Arabidopsis thaliana
Ta.3071.3.S1_x_at	0.0313907	-0.376307	-1.29801	5.31944	5.55099	5.25638	4.90685	4.98867	5.10237	---	Transcribed sequence with weak similarity to protein pir:T45812 (A.thaliana) T45812 dnaJ-like protein - Arabidopsis thaliana
TaAffx.98141.1.A1_at	0.0314212	0.52061	1.43456	9.00009	9.26991	9.33952	9.65956	9.95647	9.55532	---	---
TaAffx.56239.1.S1_at	0.0314533	-0.17637	-1.13004	7.31514	7.45379	7.35076	7.19901	7.25243	7.13914	---	---
Ta.30666.1.S1_at	0.0314721	-0.465337	-1.38064	4.60425	4.83572	4.81955	4.35842	4.07013	4.43496	EXPB1	beta-expansin 1
TaAffx.59824.1.S1_at	0.03148	-0.343863	-1.26915	6.8358	6.82696	6.95478	6.68718	6.4332	6.46557	---	---
TaAffx.3774.2.S1_x_at	0.0314966	-0.248897	-1.1883	8.95764	9.03446	9.14743	8.89844	8.71752	8.77688	---	---
Ta.28600.1.S1_a_at	0.0315027	-0.797937	-1.73861	6.81677	6.57234	6.19197	5.6536	5.4911	6.04257	---	Transcribed sequence with moderate similarity to protein pir:T48977 (A.thaliana) T48977 carboxypeptidase-like protein F14D17.80 (imported) - Arabidopsis thaliana
TaAffx.112449.2.S1_at	0.0315361	-0.25073	-1.18981	7.6802	7.73002	7.56708	7.49757	7.29781	7.42973	---	---
TaAffx.54332.1.S1_at	0.0315389	0.25369	1.19225	4.42633	4.58299	4.49842	4.74195	4.86704	4.65982	---	---
TaAffx.111206.1.S1_x_at	0.0315535	-0.350413	-1.27493	7.12733	7.24462	7.01549	6.91593	6.63112	6.78915	---	---
TaAffx.100967.2.S1_at	0.0315594	-0.233657	-1.17581	3.23047	3.1825	3.08	2.92175	2.84043	3.02982	---	---
TaAffx.71789.1.A1_at	0.0315668	-0.16891	-1.12421	6.13974	6.06439	6.03375	5.83122	5.94226	5.95767	---	---
TaAffx.52166.1.S1_at	0.0315739	-0.431767	-1.34888	6.09881	5.97336	5.90437	5.589	5.37177	5.72047	---	---
TaAffx.81344.1.S1_at	0.0316321	-0.231497	-1.17405	2.79803	2.90256	2.98682	2.63228	2.63479	2.72585	---	---
Ta.5877.1.S1_at	0.0316464	-0.0890833	-1.06369	4.32566	4.38563	4.37224	4.26331	4.2722	4.28077	---	Transcribed sequence with weak similarity to protein ref:NP_172412.1 (A.thaliana) hypothetical protein (Arabidopsis thaliana)
Ta.26002.1.A1_at	0.0316593	-0.191033	-1.14158	6.94144	7.00988	6.91928	6.85663	6.72262	6.71825	LOC100270657	Pectin methylesterase inhibitor
TaAffx.5426.1.S1_at	0.0316613	-0.20761	-1.15477	4.4337	4.49008	4.32173	4.27888	4.18461	4.15919	---	---
TaAffx.108759.1.S1_at	0.0316746	-0.199823	-1.14856	4.46438	4.46388	4.48497	4.34816	4.23261	4.23299	---	---
Ta.12720.1.S1_at	0.0316766	0.199387	1.14821	6.49154	6.34559	6.43956	6.61946	6.65334	6.60205	---	Transcribed sequences
Ta.14304.2.S1_a_at	0.031693	-0.452803	-1.3687	6.56183	6.26255	6.24364	5.84368	5.7794	6.08653	---	Transcribed sequences
TaAffx.26824.1.S1_at	0.0316971	0.176823	1.13039	5.09718	5.07579	5.11311	5.34029	5.21519	5.26107	---	---
TaAffx.112166.1.S1_at	0.0317171	-0.35861	-1.28219	7.03537	7.23937	7.30453	6.86505	6.76225	6.87614	---	---
TaAffx.71266.1.S1_at	0.0317455	-0.538497	-1.45246	4.10381	4.49912	4.16298	3.73454	3.80699	3.60889	---	---
Ta.20518.2.S1_at	0.0317622	0.202103	1.15037	6.16439	6.0784	6.18375	6.27711	6.43822	6.31752	---	Alpha amylase inhibitor-like mRNA, partial sequence
TaAffx.123376.1.S1_at	0.0317724	-0.188157	-1.13931	4.87708	4.98347	4.84199	4.7506	4.69324	4.69423	---	---
TaAffx.53462.1.S1_at	0.031775	-0.170257	-1.12526	4.00295	3.92503	3.87611	3.77384	3.78203	3.73745	---	---
TaAffx.7493.1.S1_at	0.031792	-0.396573	-1.31638	7.72821	7.79933	7.48823	7.26032	7.18882	7.37691	---	---
Ta.30926.1.S1_at	0.0318003	0.395143	1.31507	7.66807	7.98121	7.87963	8.18521	8.33412	8.19501	---	Transcribed sequence with weak similarity to protein ref:NP_564568.1 (A.thaliana) DNA-binding protein, putative (Arabidopsis thaliana)
TaAffx.84877.1.S1_at	0.0318137	-0.18206	-1.1345	5.16965	5.13636	5.2587	5.02286	5.00378	4.99189	---	---
TaAffx.91749.1.S1_x_at	0.0318159	-0.393813	-1.31386	7.71717	7.82785	7.63332	7.50558	7.3079	7.18342	---	---
Ta.4862.3.A1_at	0.0318474	0.3887	1.30921	6.63683	6.91572	6.70545	7.28738	7.1471	6.98962	---	Transcribed sequence with weak similarity to protein ref:NP_192771.1 (A.thaliana) hypothetical protein (Arabidopsis thaliana)
TaAffx.80278.1.S1_at	0.0318539	-0.422677	-1.34041	6.40917	6.27398	6.5048	6.0849	5.77107	6.06395	---	---
TaAffx.111272.1.S1_at	0.0318811	-0.430383	-1.34759	6.51937	6.41868	6.18408	5.99218	5.84662	5.99218	---	---
Ta.16019.1.S1_at	0.0318813	0.16735	1.12299	4.00036	4.13248	4.07254	4.23153	4.17817	4.29773	---	Transcribed sequence
TaAffx.84182.1.S1_at	0.0318903	-0.276223	-1.21102	4.23661	4.34871	4.20473	4.02275	3.85884	4.07979	---	---
Ta.24096.1.S1_at	0.0318915	-0.198897	-1.14782	3.81524	3.9066	3.85028	3.65926	3.57655	3.73962	msh6	MSH6 protein
TaAffx.53749.1.S1_at	0.0319244	-0.226507	-1.17	6.00483	6.18423	6.11138	5.81804	5.83756	5.96532	---	---
Ta.19172.1.S1_at	0.0319309	-0.270233	-1.206	5.28713	5.26077	5.18718	4.87611	5.08975	4.95852	---	Transcribed sequence
Ta.10519.1.S1_at	0.0319401	0.54118	1.45516	6.29848	6.25523	6.4718	6.66912	7.10729	6.87264	---	Transcribed sequences
TaAffx.89610.1.S1_at	0.0319571	1.69387	3.23523	7.0431	6.15782	6.82109	7.78919	8.16311	9.15132	---	---
Ta.20617.1.S1_at	0.03196	-0.0807433	-1.05756	2.56699	2.55769	2.50578	2.48526	2.46962	2.43335	---	Transcribed sequence with strong similarity to protein ref:NP_568397.1 (A.thaliana) polyubiquitin
TaAffx.31974.1.S1_at	0.0319644	0.398803	1.31841	3.43374	3.38626	3.61102	3.77317	4.06672	3.78754	---	---
TaAffx.107687.1.S1_at	0.0320183	0.19334	1.14341	2.63479	2.71032	2.75203	2.97373	2.88971	2.81372	---	---
TaAffx.58337.1.S1_at	0.032019	-0.25736	-1.19529	5.3278	5.35826	5.35265	5.17244	5.09458	4.99961	---	---
Ta.6522.3.S1_x_at	0.0320356	-0.137527	-1.10002	7.19986	7.29317	7.19132	7.12124	7.03962	7.11091	---	Transcribed sequences
Ta.16643.1.S1_at	0.0320508	-0.22	-1.16473	7.06728	7.16817	6.99961	6.94742	6.84174	6.7859	---	Transcribed sequence with weak similarity to protein ref:NP_200760.1 (A.thaliana) putative zinc transporter ZIP2 - like (Arabidopsis thaliana)
Ta.1655.2.S1_at	0.0320565	-0.417587	-1.33569	9.10897	8.799	9.00086	8.65159	8.36797	8.63651	---	Transcribed sequence with weak similarity to protein ref:NP_192727.1 (A.thaliana) putative protein (Arabidopsis thaliana)
Ta.3503.2.S1_at	0.0320768	-0.318447	-1.24699	6.51817	6.68537	6.42732	6.18478	6.17987	6.31087	---	Transcribed sequence with weak similarity to protein pir:T49962 (A.thaliana) T49962 hypothetical protein F8M21.160 - Arabidopsis thaliana
TaAffx.25931.1.S1_at	0.0321066	0.25859	1.19631	4.26694	4.47762	4.37741	4.70606	4.65465	4.53703	---	---
Ta.12182.1.S1_at	0.0321269	0.237483	1.17893	6.22193	6.0271	6.15244	6.30047	6.42003	6.39342	---	Transcribed sequences
TaAffx.84474.1.S1_at	0.0321279	-0.266907	-1.20323	5.52155	5.3225	5.45367	5.18397	5.12171	5.19132	---	---
Ta.14946.1.S1_at	0.0321338	2.33943	5.06104	6.84232	8.09635	8.20334	9.74892	9.28046	11.1309	---	Transcribed sequence with weak similarity to protein prf:1710349A (A.thaliana) 1710349A basic chitinase (Arabidopsis thaliana)
Ta.319.2.A1_a_at	0.0321438	0.56919	1.48369	7.95587	8.33539	8.33349	8.5786	9.00339	8.75033	---	Transcribed sequences
TaAffx.105589.1.S1_at	0.0321458	-0.25886	-1.19653	3.86039	3.88261	3.96817	3.69506	3.52345	3.71608	---	---
TaAffx.24666.1.S1_at	0.03215	0.349847	1.27443	5.61436	5.53206	5.77266	5.89476	6.15096	5.9229	---	---
TaAffx.29665.1.S1_at	0.0321541	0.306587	1.23678	3.41957	3.24686	3.25182	3.47204	3.71656	3.64941	---	---
TaAffx.116556.1.S1_at	0.0321759	-0.29557	-1.22737	6.13617	6.33876	6.11623	5.98671	5.90052	5.81722	---	---
Ta.13719.1.S1_at	0.0321826	-0.473707	-1.38867	4.70978	4.69925	4.37238	3.98613	4.07352	4.30064	---	Transcribed sequence with weak similarity to protein ref:NP_177281.1 (A.thaliana) putative GDSL-motif lipaseacylhydrolase (Arabidopsis thaliana)
Ta.19416.2.S1_a_at	0.0321957	0.07748	1.05517	7.56588	7.54556	7.57002	7.6186	7.62242	7.67288	---	Transcribed sequence with weak similarity to protein ref:NP_179284.1 (A.thaliana) putative ubiquitin-conjugating enzyme (Arabidopsis thaliana)
TaAffx.106364.1.S1_at	0.0321999	-0.439187	-1.35584	6.22518	6.0525	6.16228	5.85535	5.5118	5.75525	---	---
Ta.11454.1.A1_at	0.0322154	0.329537	1.25661	4.48697	4.21881	4.35842	4.69298	4.60974	4.75009	---	Transcribed sequence
TaAffx.130361.2.S1_at	0.0322427	-0.214463	-1.16027	6.88527	7.06024	6.94328	6.79235	6.76641	6.68664	---	---
Ta.806.2.A1_x_at	0.0322588	-0.90464	-1.87208	6.73728	6.80209	6.1583	5.76283	5.48399	5.73693	---	Transcribed sequence with weak similarity to protein ref:NP_201061.1 (A.thaliana) unknown protein (Arabidopsis thaliana)
Ta.10702.1.A1_at	0.03226	-0.226823	-1.17026	3.78192	3.8222	3.95972	3.57009	3.6712	3.64208	---	Transcribed sequence with weak similarity to protein ref:NP_565267.1 (A.thaliana) expressed protein (Arabidopsis thaliana)
TaAffx.60852.1.A1_at	0.0322717	0.533063	1.447	6.95989	7.26778	7.23796	7.52039	7.93764	7.60679	LOC100037605	MRP-like ABC transporter
Ta.6829.2.S1_a_at	0.0322837	0.85629	1.81038	6.36994	6.17496	6.33886	6.96529	7.51592	6.97142	---	Transcribed sequence with weak similarity to protein ref:NP_172558.1 (A.thaliana) unknown protein (Arabidopsis thaliana)
Ta.26921.1.S1_x_at	0.0323	0.47641	1.39128	7.0099	7.13079	7.06514	7.37546	7.72878	7.53082	---	Transcribed sequence with weak similarity to protein ref:NP_568003.1 (A.thaliana) actin interacting protein (Arabidopsis thaliana)
Ta.4749.2.S1_at	0.0323109	-0.22117	-1.16568	3.29168	3.46494	3.34791	3.09971	3.17996	3.16135	---	Transcribed sequence with moderate similarity to protein ref:NP_182283.1 (A.thaliana) 60S ribosomal protein L7A (Arabidopsis thaliana)
Ta.6217.1.S1_at	0.032332	-0.37959	-1.30097	10.1595	10.0484	10.2965	9.89734	9.60971	9.85862	---	Transcribed sequence with weak similarity to protein ref:NP_197311.1 (A.thaliana) CuZn superoxide dismutase-like protein (Arabidopsis thaliana)
Ta.29570.2.S1_x_at	0.0323402	-0.473373	-1.38835	6.88725	7.00338	6.89136	6.64596	6.29185	6.42406	---	Transcribed sequence with moderate similarity to protein ref:NP_175638.1 (A.thaliana) GTP-binding protein RAB7D, putative (Arabidopsis thaliana)
Ta.10095.2.S1_x_at	0.0323496	0.47845	1.39325	6.26248	6.01193	6.23943	6.74496	6.78393	6.4203	---	Transcribed sequences
Ta.26951.1.S1_at	0.0323501	0.157097	1.11504	4.73338	4.65435	4.66932	4.90836	4.84263	4.77735	---	Transcribed sequence with moderate similarity to protein ref:NP_199898.1 (A.thaliana) pyruvate dehydrogenase E1 component beta subunit, mitochondrial precursor
Ta.4634.1.S1_a_at	0.0323645	0.75377	1.68619	6.6538	7.05777	6.62515	7.54727	7.52542	7.52534	---	Transcribed sequences
TaAffx.92871.1.S1_at	0.0323943	-0.691247	-1.61468	6.91147	6.45706	6.57816	6.24712	5.94075	5.68508	---	---
TaAffx.85091.1.S1_at	0.0324163	-0.11936	-1.08625	4.41139	4.33369	4.38397	4.25017	4.21172	4.30908	---	---
TaAffx.78756.1.S1_at	0.0324174	0.446897	1.3631	7.76665	8.10778	8.06785	8.39966	8.57096	8.31235	---	---
TaAffx.86882.1.S1_at	0.0324653	-0.284117	-1.21766	3.53732	3.48076	3.54006	3.27062	3.11773	3.31744	---	---
TaAffx.128418.55.S1_at	0.0324911	-0.25205	-1.1909	6.36428	6.43398	6.22783	6.13791	6.11407	6.01796	---	---
Ta.4661.1.S1_s_at	0.0325213	0.62097	1.53791	8.19205	8.56391	8.52585	8.82511	9.32709	8.99252	---	Transcribed sequence with strong similarity to protein sp:Q9FJR0 (A.thaliana) RNT1_ARATH Regulator of nonsense transcripts 1 homolog
Ta.16828.1.S1_at	0.0325363	-0.225327	-1.16904	7.36616	7.40249	7.25699	7.10806	7.21278	7.02882	---	Transcribed sequence
TaAffx.24529.1.S1_at	0.0325376	-0.346743	-1.27169	7.94757	8.22158	8.06165	7.73934	7.60038	7.85085	---	---
TaAffx.107684.1.S1_at	0.0325554	-0.2399	-1.18091	2.9091	3.04215	2.94525	2.80205	2.76279	2.61196	---	---
Ta.13298.1.S1_at	0.0325587	-0.0917	-1.06563	5.80231	5.78484	5.82898	5.73423	5.73702	5.66978	---	Transcribed sequence with weak similarity to protein ref:NP_568597.1 (A.thaliana) amino acid permease-like protein; proline transporter-like protein (Arabidopsis thaliana)
Ta.9404.1.A1_at	0.0325833	0.521483	1.43543	7.37691	7.39899	7.29528	7.71139	8.08259	7.84165	---	Transcribed sequences
TaAffx.25489.1.S1_at	0.0326078	-0.244323	-1.18454	5.32957	5.49482	5.47087	5.26702	5.08008	5.21519	---	---
Ta.30642.1.S1_at	0.0326125	-0.568883	-1.48337	6.4051	6.15298	6.25455	5.84325	5.43214	5.83059	LOC543029	uncharacterized LOC543029
TaAffx.46834.1.S1_at	0.0326141	0.438467	1.35516	4.94612	4.99557	4.91767	5.24317	5.55221	5.37938	---	---
Ta.7456.3.S1_x_at	0.0326142	0.257603	1.19549	8.4018	8.48491	8.60646	8.69419	8.86154	8.71025	---	Transcribed sequence with weak similarity to protein ref:NP_566548.1 (A.thaliana) putative mitochondrial processing peptidase alpha subunit (Arabidopsis thaliana)
TaAffx.107286.1.S1_s_at	0.0326447	0.35777	1.28144	4.54683	4.80029	4.71943	4.93339	5.20631	5.00016	---	---
Ta.6486.3.S1_at	0.0326713	-0.338053	-1.26405	6.02822	5.912	6.14445	5.68175	5.5569	5.83186	---	Transcribed sequence with weak similarity to protein ref:NP_565056.1 (A.thaliana) expressed protein (Arabidopsis thaliana)
TaAffx.57891.1.S1_at	0.0326739	0.25012	1.18931	2.91563	3.02521	2.88491	3.16673	3.30704	3.10234	---	---
Ta.3276.3.S1_at	0.0326999	-0.19731	-1.14656	6.63179	6.78615	6.65815	6.53767	6.43603	6.51046	---	Transcribed sequence with moderate similarity to protein ref:NP_196780.1 (A.thaliana) putative protein (Arabidopsis thaliana)
TaAffx.61230.2.S1_at	0.0327031	-0.25869	-1.19639	7.12528	7.20174	7.22979	6.81867	6.93279	7.02928	---	---
TaAffx.15674.1.A1_at	0.032709	0.46361	1.37899	3.07472	2.93449	2.95109	3.24807	3.59904	3.50402	---	---
Ta.25587.1.S1_at	0.0327258	-0.411143	-1.32974	6.35303	6.40615	6.2402	6.06793	5.73951	5.95851	---	Transcribed sequence with weak similarity to protein ref:NP_182081.1 (A.thaliana) putative cytochrome P450 (Arabidopsis thaliana)
TaAffx.8597.1.S1_at	0.03273	-0.320317	-1.2486	4.65059	4.71637	4.52031	4.38613	4.15461	4.38558	---	---
TaAffx.32162.1.S1_at	0.0327336	-0.344703	-1.26989	7.3597	7.54886	7.36672	7.23427	6.94968	7.05722	Myb3	Transcription factor Myb3
Ta.18687.1.S1_at	0.0327364	-0.0859967	-1.06142	7.91483	7.97275	7.97963	7.85237	7.86512	7.89173	---	Transcribed sequence with weak similarity to protein ref:NP_567130.1 (A.thaliana) putative membrane protein (Arabidopsis thaliana)
TaAffx.46402.1.S1_at	0.0327513	0.29257	1.22482	4.11949	4.16532	4.31926	4.38102	4.61513	4.48563	---	---
TaAffx.111232.1.S1_at	0.0327718	-0.3001	-1.23123	6.06113	6.25524	6.13177	5.98876	5.75111	5.80797	---	---
TaAffx.54409.1.S1_at	0.0328056	-0.503427	-1.41758	5.02027	5.22736	5.40341	4.84821	4.80033	4.49222	---	---
TaAffx.128418.14.A1_at	0.032813	-1.12738	-2.18462	4.60648	5.42264	5.42435	4.28172	3.70455	4.08506	---	---
Ta.16161.1.S1_at	0.0328185	0.23532	1.17717	5.67965	5.7215	5.67218	5.97623	5.97623	5.82683	---	Transcribed sequence with weak similarity to protein ref:NP_189427.1 (A.thaliana) NADPH:quinone oxidoreductase
Ta.18514.1.S1_at	0.0328395	-0.1066	-1.07669	5.8229	5.75385	5.8371	5.73598	5.67754	5.68053	---	Transcribed sequence with weak similarity to protein ref:NP_564040.1 (A.thaliana) GDP-L-fucose synthetase, putative (Arabidopsis thaliana)
Ta.16258.1.S1_at	0.0328496	0.325617	1.2532	6.76869	6.94493	6.67872	7.07148	7.21348	7.08423	---	Transcribed sequence
TaAffx.28209.1.S1_at	0.0328554	-0.299873	-1.23104	3.66252	3.59317	3.77462	3.25965	3.36186	3.50918	---	---
TaAffx.85126.1.S1_at	0.0328569	-0.285217	-1.21859	7.41777	7.59612	7.38689	7.30166	7.11026	7.13321	---	---
Ta.8773.3.S1_s_at	0.032858	0.47622	1.39109	5.85842	5.94869	5.91724	6.25834	6.57816	6.31651	---	Transcribed sequence with moderate similarity to protein pir:F71433 (A.thaliana) F71433 probable growth regulator - Arabidopsis thaliana
Ta.26498.1.A1_at	0.0328635	-0.0450733	-1.03174	6.75875	6.79491	6.76769	6.73107	6.71628	6.73878	---	Transcribed sequence with moderate similarity to protein ref:NP_171728.1 (A.thaliana) hypothetical protein (Arabidopsis thaliana)
Ta.6523.2.S1_at	0.0328747	-0.618093	-1.53485	6.01519	5.85671	5.70579	5.04009	5.15124	5.53208	---	Transcribed sequence with moderate similarity to protein ref:NP_182243.1 (A.thaliana) hypothetical protein (Arabidopsis thaliana)
TaAffx.68071.1.S1_at	0.0328805	-0.41404	-1.33241	8.31436	8.18996	8.08161	7.80548	7.5966	7.94173	LOC100049051	folylpolyglutamate synthetase
Ta.4137.2.A1_at	0.0328937	-0.11612	-1.08382	6.11142	6.03002	6.02424	5.95821	5.95708	5.90203	---	Transcribed sequence with weak similarity to protein pir:T02676 (A.thaliana) T02676 hypothetical protein F19D11.3 - Arabidopsis thaliana
TaAffx.64340.1.S1_s_at	0.0329381	-1.01913	-2.0267	5.98722	5.77217	6.37329	5.37525	4.54879	5.15124	---	---
TaAffx.3720.1.S1_at	0.0329484	-0.235147	-1.17703	11.9052	11.9184	12.0575	11.8137	11.7361	11.6259	---	---
TaAffx.78762.1.S1_at	0.0329593	-0.231373	-1.17395	5.91784	5.94045	5.80875	5.6912	5.54839	5.73333	---	---
TaAffx.74512.1.A1_at	0.0329674	-0.14387	-1.10486	7.81949	7.91708	7.81942	7.68255	7.72875	7.71308	---	---
TaAffx.51782.1.S1_at	0.0329794	-0.243373	-1.18376	7.2679	7.29283	7.10456	6.91645	7.0548	6.96392	---	---
TaAffx.51450.1.S1_at	0.0330042	-0.223187	-1.16731	6.80342	6.85279	6.70111	6.65574	6.5582	6.47382	---	---
Ta.6979.3.S1_at	0.0330162	-0.2903	-1.22289	7.4076	7.23727	7.47071	7.12858	7.14242	6.97368	---	Transcribed sequence with moderate similarity to protein ref:NP_563930.1 (A.thaliana) ubiquitin, putative (Arabidopsis thaliana)
Ta.26341.1.A1_at	0.0330185	-0.13253	-1.09621	4.01179	4.1093	4.06031	3.86733	3.95824	3.95824	---	Transcribed sequence
TaAffx.54826.1.S1_at	0.0330285	-0.213327	-1.15936	5.88679	6.02357	5.92707	5.81855	5.73692	5.64198	---	---
TaAffx.39383.1.A1_at	0.0330341	0.353717	1.27785	5.4505	5.38861	5.6357	5.74075	6.00589	5.78932	---	---
TaAffx.57491.1.S1_x_at	0.0330451	-1.0079	-2.01099	7.61842	7.10038	7.28215	6.35336	5.88984	6.73404	PAL	Inducible phenylalanine ammonia-lyase
TaAffx.80712.1.S1_at	0.0330514	0.319233	1.24767	4.7806	4.86897	4.84162	5.15125	5.27082	5.02682	LOC778381	Histidine-containing phosphotransfer protein
TaAffx.43073.1.A1_at	0.0330635	0.688227	1.6113	3.37827	3.94673	3.57837	4.10575	4.52916	4.33314	---	---
TaAffx.65463.1.S1_at	0.0330703	-1.61836	-3.07026	9.3419	8.45408	8.85842	7.73529	6.4858	7.57823	---	---
TaAffx.78745.2.S1_at	0.0330753	-0.296013	-1.22775	4.66791	4.83182	4.58752	4.49396	4.35014	4.35511	---	---
Ta.9819.1.S1_at	0.0330778	0.406963	1.32589	6.06211	6.32924	6.36428	6.6168	6.75248	6.60724	---	Transcribed sequence with weak similarity to protein ref:NP_192053.1 (A.thaliana) predicted protein of unknown function (Arabidopsis thaliana)
Ta.6973.2.S1_at	0.0330839	-1.22453	-2.33679	8.44389	7.90317	7.93752	7.38749	6.36428	6.85922	---	Transcribed sequence with weak similarity to protein ref:NP_188799.1 (A.thaliana) unknown protein (Arabidopsis thaliana)
Ta.18225.1.A1_x_at	0.0330983	-0.791663	-1.73107	8.9865	8.50778	8.46091	8.1997	7.57976	7.80074	---	Transcribed sequence with weak similarity to protein ref:NP_201262.1 (A.thaliana) beta-xylosidase (Arabidopsis thaliana)
Ta.19615.1.S1_at	0.0331114	-0.449937	-1.36598	4.38264	4.21971	4.59425	3.9979	4.02551	3.82338	---	Transcribed sequence
Ta.21420.3.S1_at	0.0331128	-0.427663	-1.34505	6.20665	5.87297	5.92839	5.71553	5.44722	5.56227	---	Transcribed sequence with weak similarity to protein ref:NP_179757.1 (A.thaliana) putative protein transport protein SEC23 (Arabidopsis thaliana)
TaAffx.113964.1.S1_at	0.0331196	-0.218557	-1.16357	7.13273	7.22362	7.19832	7.02148	6.86272	7.0148	---	---
Ta.20195.1.S1_at	0.0331215	0.544597	1.45861	10.1177	9.77772	9.9095	10.5199	10.2344	10.6844	---	Transcribed sequence with weak similarity to protein ref:NP_564147.1 (A.thaliana) expressed protein (Arabidopsis thaliana)
TaAffx.130052.2.S1_at	0.0331217	-0.10582	-1.07611	6.6464	6.71709	6.63503	6.56962	6.58645	6.52499	ZFP34	C2H2 zinc finger protein
Ta.12660.1.S1_a_at	0.0331821	0.539577	1.45355	8.67829	8.83972	8.82616	9.14892	9.55847	9.25551	---	Transcribed sequence with moderate similarity to protein pir:T10692 (A.thaliana) T10692 polynucleotide adenylyltransferase homolog T16I18.60 - Arabidopsis thaliana
TaAffx.57441.1.S1_s_at	0.0331826	-0.233987	-1.17608	8.93985	9.06603	8.90996	8.74834	8.71459	8.75095	---	---
Ta.9630.2.S1_a_at	0.0331839	-0.190383	-1.14107	9.04392	9.14719	9.02393	8.89524	8.86698	8.88167	---	Transcribed sequence with weak similarity to protein ref:NP_199748.1 (A.thaliana) putative protein (Arabidopsis thaliana)
TaAffx.77923.1.S1_at	0.0331913	0.7722	1.70787	2.96686	2.73049	2.8898	3.30829	3.90075	3.69471	---	---
Ta.24691.1.S1_x_at	0.0331952	0.380543	1.30183	10.0256	10.3256	10.0878	10.5137	10.657	10.4099	---	Transcribed sequence with weak similarity to protein ref:NP_565741.1 (A.thaliana) putative myosin heavy chain (Arabidopsis thaliana)
Ta.6963.2.S1_x_at	0.0331964	-0.268197	-1.2043	6.7494	6.64931	6.73981	6.42429	6.34666	6.56298	---	Transcribed sequence with weak similarity to protein ref:NP_566600.1 (A.thaliana) expressed protein (Arabidopsis thaliana)
Ta.9258.3.S1_a_at	0.0332009	-0.187093	-1.13847	6.17598	6.32251	6.29928	6.05614	6.04348	6.13687	---	Transcribed sequence with weak similarity to protein pir:T49131 (A.thaliana) T49131 hypothetical protein F26G5.100 - Arabidopsis thaliana
TaAffx.25277.1.S1_x_at	0.0332107	-0.485617	-1.40018	7.3534	7.30489	7.28416	6.93618	6.63431	6.91511	---	---
TaAffx.4398.1.S1_at	0.0332158	-0.218607	-1.16361	5.12333	5.08008	4.99437	4.7506	4.85777	4.93359	---	---
Ta.5908.1.S1_at	0.0332297	0.295917	1.22766	5.60015	5.65915	5.49935	5.81162	6.02604	5.80874	---	Transcribed sequence with weak similarity to protein ref:NP_198881.1 (A.thaliana) succinate dehydrogenase iron-protein subunit -like (Arabidopsis thaliana)
TaAffx.28590.1.S1_x_at	0.0332361	-0.406013	-1.32502	7.14854	7.22834	7.00487	6.83356	6.52432	6.80583	---	---
TaAffx.6123.1.S1_at	0.0332532	-0.1538	-1.1125	4.02611	4.08506	3.95573	3.83485	3.92057	3.85008	---	---
TaAffx.93336.1.S1_at	0.0332647	-0.420073	-1.338	5.14411	5.4866	5.36781	5.00033	4.81306	4.92491	---	---
Ta.28818.1.S1_at	0.0332957	0.319067	1.24752	8.27882	8.18104	8.18749	8.67283	8.42429	8.50743	---	Transcribed sequence with weak similarity to protein pir:T51624 (A.thaliana) T51624 threonine--tRNA ligase
Ta.2946.2.S1_at	0.0333461	0.33015	1.25714	9.29951	9.25659	9.4643	9.65735	9.67042	9.68308	---	Transcribed sequence with weak similarity to protein sp:Q43125 (A.thaliana) CRY1_ARATH CRYPTOCHROME 1 APOPROTEIN
Ta.1444.2.S1_a_at	0.0333589	-0.41055	-1.32919	7.80489	7.9832	8.08779	7.39322	7.52438	7.72663	---	Transcribed sequence with weak similarity to protein ref:NP_181401.1 (A.thaliana) putative phospholipid cytidylyltransferase (Arabidopsis thaliana)
TaAffx.32232.1.S1_at	0.0333671	-0.102497	-1.07363	3.2466	3.29912	3.21335	3.15643	3.11975	3.1754	---	---
Ta.7626.2.S1_at	0.0333686	0.6749	1.59649	8.01405	7.924	8.31008	8.5889	9.08595	8.59798	cbp1	Ca2+ binding protein cbp1
TaAffx.123925.1.S1_at	0.0334008	-0.49388	-1.40823	5.91033	5.7994	6.07263	5.65598	5.24259	5.40215	---	---
Ta.7101.2.S1_at	0.0334018	-0.869587	-1.82714	8.19642	7.64054	7.66658	7.13556	6.56181	7.19741	---	Transcribed sequence with moderate similarity to protein pir:T01092 (A.thaliana) T01092 cullin-like protein T10P11.14.1 - Arabidopsis thaliana
TaAffx.7806.1.S1_at	0.0334416	0.248263	1.18778	4.66726	4.71122	4.66784	4.84398	5.02387	4.92326	---	---
Ta.3004.1.A1_at	0.0334517	0.673517	1.59496	6.75818	6.73815	7.03198	7.37907	7.84074	7.32905	---	Transcribed sequence with moderate similarity to protein ref:NP_564529.1 (A.thaliana) transcription factor IRE (Arabidopsis thaliana)
TaAffx.84234.1.S1_x_at	0.0334599	-0.228307	-1.17146	5.43237	5.37781	5.24863	5.13733	5.19498	5.04158	---	---
TaAffx.80030.1.S1_x_at	0.0334768	-0.193867	-1.14383	4.00237	4.08506	3.94622	3.75403	3.90487	3.79315	---	---
TaAffx.100095.1.S1_at	0.0334796	-0.60226	-1.51809	6.2629	6.22167	6.50856	5.73246	5.47343	5.98046	---	---
Ta.14416.3.S1_at	0.0334856	0.436993	1.35378	6.091	6.3951	6.42176	6.5828	6.82644	6.8096	---	Transcribed sequence with moderate similarity to protein pir:T10672 (A.thaliana) T10672 aspartate--tRNA ligase homolog F6E21.100 - Arabidopsis thaliana
Ta.2264.3.S1_a_at	0.033502	-0.7634	-1.69749	8.22276	7.84618	7.87649	7.34438	6.85196	7.45889	---	Transcribed sequence with moderate similarity to protein ref:NP_189301.1 (A.thaliana) unknown protein (Arabidopsis thaliana)
Ta.2363.3.S1_x_at	0.0335188	-0.56839	-1.48287	6.96093	7.2982	7.11832	6.65935	6.28328	6.72965	---	Transcribed sequence with weak similarity to protein pir:T47423 (A.thaliana) T47423 hypothetical protein T22K7.10 - Arabidopsis thaliana
TaAffx.113988.1.S1_at	0.0335229	-0.78608	-1.72438	5.97988	5.36781	5.61227	4.99853	4.7506	4.85259	---	---
Ta.29618.1.S1_at	0.0335303	0.39088	1.31119	6.51579	6.60593	6.32375	6.76881	7.05193	6.79737	p0552F09.19	p0552F09.19 protein
TaAffx.85597.9.S1_at	0.0335444	-0.27805	-1.21255	3.25116	3.2085	3.14076	2.98685	2.98839	2.79103	---	---
Ta.7302.2.S1_at	0.0335562	0.225407	1.16911	6.1362	5.99173	6.11065	6.39256	6.31498	6.20726	---	Transcribed sequence with weak similarity to protein ref:NP_173329.1 (A.thaliana) hypothetical protein (Arabidopsis thaliana)
TaAffx.131567.1.S1_at	0.0335825	-0.12255	-1.08866	7.23561	7.18205	7.20362	7.13709	7.08075	7.03579	---	---
Ta.3020.2.S1_at	0.0335984	-0.324123	-1.2519	4.35499	4.49159	4.25038	3.92644	4.17994	4.01821	---	Transcribed sequence with weak similarity to protein ref:NP_178194.1 (A.thaliana) transcriptional regulator, putative (Arabidopsis thaliana)
TaAffx.57499.1.S1_at	0.0336444	-0.391733	-1.31197	4.98173	5.20036	5.13601	4.80946	4.52285	4.81059	---	---
Ta.22725.1.S1_at	0.0336539	0.717357	1.64417	8.08493	8.47633	8.42544	8.81008	9.38839	8.9403	---	Transcribed sequences
TaAffx.78624.1.S1_at	0.0336681	-0.21684	-1.16219	3.90183	4.0209	4.02957	3.76755	3.77237	3.76186	---	---
Ta.1825.1.A1_at	0.0336787	-0.417977	-1.33605	6.71798	6.71463	6.41289	6.30679	6.04614	6.23864	---	Transcribed sequence with weak similarity to protein ref:NP_194400.1 (A.thaliana) fimbrin-like protein
TaAffx.56255.1.S1_at	0.0336789	0.192287	1.14257	5.45416	5.50957	5.61391	5.73833	5.65141	5.76476	---	---
Ta.7378.7.S1_at	0.0336908	0.42369	1.34135	4.60459	4.55448	4.47184	4.79786	5.13025	4.97387	---	MRNA for protein H2B-8, complete cds
Ta.12293.1.S1_at	0.0336913	0.492627	1.407	6.35992	6.47457	6.20357	6.61746	7.0317	6.86678	---	Transcribed sequence with weak similarity to protein ref:NP_174718.1 (A.thaliana) monosaccharide transporter, putative (Arabidopsis thaliana)
TaAffx.110281.1.S1_s_at	0.033696	0.402923	1.32218	4.78234	4.71802	4.62994	4.96871	5.29028	5.08008	pSBGer2 /// pSBGer4	PSBGer2 protein /// PSBGer4 protein
TaAffx.27683.1.S1_at	0.0337306	0.219117	1.16402	3.11904	2.94707	3.05641	3.18652	3.24544	3.34791	---	---
TaAffx.53340.1.S1_at	0.0337514	-0.498667	-1.41291	6.49029	6.58298	6.33492	6.21234	5.83101	5.86884	---	---
Ta.4262.2.S1_at	0.0337671	0.162947	1.11957	4.87184	4.91837	4.99853	5.06597	5.11785	5.09376	---	Transcribed sequence with weak similarity to protein ref:NP_176261.1 (A.thaliana) RNA polymerase subunit (Arabidopsis thaliana)
TaAffx.79565.1.S1_at	0.0337823	-0.248477	-1.18795	7.36627	7.387	7.35314	7.14778	7.02362	7.18958	---	---
Ta.24687.2.S1_x_at	0.0337855	0.223743	1.16776	2.55398	2.58394	2.41436	2.68123	2.83337	2.70891	---	Transcribed sequence with weak similarity to protein ref:NP_172906.1 (A.thaliana) anionic peroxidase, putative (Arabidopsis thaliana)
Ta.14195.2.A1_a_at	0.0338054	0.601483	1.51728	8.03827	7.92411	8.22247	8.3706	8.8178	8.8009	---	Transcribed sequence with moderate similarity to protein ref:NP_195171.1 (A.thaliana) Nonclathrin coat protein gamma - like protein (Arabidopsis thaliana)
TaAffx.11924.1.S1_at	0.0338112	-0.35459	-1.27862	5.96648	6.11738	5.84409	5.77672	5.51788	5.56958	---	---
TaAffx.138055.1.S1_at	0.033813	-0.563597	-1.47795	8.5876	8.49289	8.49919	7.83161	7.86016	8.19712	---	---
Ta.7540.1.S1_a_at	0.03382	0.66426	1.58476	7.17873	6.76256	6.99112	7.53609	7.95932	7.42978	---	Transcribed sequence with moderate similarity to protein ref:NP_187378.1 (A.thaliana) unknown protein (Arabidopsis thaliana)
Ta.13782.3.S1_at	0.0338293	-0.253147	-1.1918	4.89936	5.03978	4.8453	4.70656	4.62721	4.69123	---	Transcribed sequence with weak similarity to protein ref:NP_177361.1 (A.thaliana) cytosolic factor, putative (Arabidopsis thaliana)
TaAffx.128565.21.A1_at	0.0338356	-0.318783	-1.24728	3.15228	3.40213	3.2127	2.95155	2.86751	2.9917	---	---
Ta.7108.1.S1_at	0.0338513	-0.31397	-1.24312	5.34732	5.40265	5.30177	5.17808	4.98369	4.94806	---	Transcribed sequence with weak similarity to protein ref:NP_200200.1 (A.thaliana) receptor protein kinase-like protein (Arabidopsis thaliana)
TaAffx.78702.2.S1_x_at	0.0338611	-0.17228	-1.12684	4.68878	4.72024	4.59356	4.48537	4.56678	4.43359	---	---
Ta.21478.1.S1_at	0.0338881	0.42171	1.33951	5.54965	5.2109	5.47665	5.79823	5.97859	5.72551	---	Transcribed sequence
TaAffx.132307.1.A1_at	0.033897	-0.50966	-1.42371	5.93394	5.50735	5.75702	5.28685	5.34578	5.0367	---	---
TaAffx.51447.1.S1_at	0.0339195	-0.326263	-1.25376	3.89889	3.84849	3.78952	3.49933	3.40085	3.65793	---	---
TaAffx.120248.1.S1_at	0.0339598	-0.338143	-1.26413	5.17498	5.25375	5.41756	5.09918	4.84344	4.88924	---	---
TaAffx.4882.1.S1_x_at	0.0339907	-0.417483	-1.3356	8.36027	8.58049	8.37569	8.2132	7.8637	7.9871	---	---
Ta.16238.1.S1_at	0.0339951	-0.490643	-1.40507	6.43127	6.38291	6.72036	5.94968	5.87039	6.24254	---	Transcribed sequence with weak similarity to protein ref:NP_179744.1 (A.thaliana) putative dehydrin (Arabidopsis thaliana)
TaAffx.56793.1.S1_s_at	0.0340052	0.506247	1.42035	5.95742	6.18433	5.94166	6.41496	6.78199	6.4052	---	---
TaAffx.29657.1.S1_at	0.0340167	-0.325447	-1.25305	5.67812	5.66839	5.4876	5.38436	5.13017	5.34324	---	---
Ta.28780.1.S1_at	0.0340184	0.174227	1.12836	7.37691	7.46257	7.36835	7.56388	7.6564	7.51023	---	Transcribed sequence
TaAffx.83524.1.S1_at	0.0340398	-0.668607	-1.58954	6.12507	6.05592	5.78327	5.60732	5.03978	5.31134	---	---
Ta.26417.1.A1_at	0.034048	0.185113	1.13691	3.49531	3.45515	3.34403	3.66404	3.56885	3.61694	---	Transcribed sequence with weak similarity to protein ref:NP_180748.1 (A.thaliana) hypothetical protein (Arabidopsis thaliana)
Ta.8052.1.S1_at	0.0340623	-0.183973	-1.13601	9.18339	9.12006	9.27391	8.97075	8.97694	9.07775	---	Transcribed sequence with weak similarity to protein pir:T08905 (A.thaliana) T08905 hypothetical protein T32A16.30 - Arabidopsis thaliana
TaAffx.5379.1.S1_x_at	0.0340803	-0.557823	-1.47205	4.59497	4.16624	4.55448	3.9491	3.68822	4.0049	---	---
Ta.1840.1.S1_a_at	0.0340938	0.184993	1.13681	3.67902	3.63304	3.68999	3.92902	3.8451	3.78291	LOC100136980	Protease inhibitor-like protein
TaAffx.12549.2.S1_s_at	0.0341023	-0.399953	-1.31947	4.2848	4.17311	4.00265	3.8774	3.81576	3.56754	---	---
Ta.28160.1.S1_x_at	0.0341043	-0.257713	-1.19558	3.74955	3.86953	3.66922	3.40475	3.50822	3.60219	---	Transcribed sequence with weak similarity to protein pir:S57861 (A.thaliana) S57861 metallothionein 2a - Arabidopsis thaliana
TaAffx.6562.1.S1_s_at	0.0341046	-0.404197	-1.32335	9.12691	8.8242	8.86228	8.70024	8.46733	8.43323	---	---
TaAffx.105840.1.S1_at	0.0341129	-0.339727	-1.26552	6.7478	6.96161	6.68873	6.55605	6.39623	6.42668	---	---
Ta.21039.1.S1_x_at	0.034118	-0.202017	-1.15031	5.33215	5.2396	5.31352	5.16626	4.99966	5.1133	---	Transcribed sequences
Ta.23740.3.S1_at	0.0341318	-0.42021	-1.33812	5.34752	5.62954	5.41325	5.20046	5.07168	4.85754	---	Transcribed sequence with weak similarity to protein ref:NP_196153.1 (A.thaliana) peroxidase (Arabidopsis thaliana)
TaAffx.57927.1.S1_at	0.0341399	-0.30836	-1.2383	3.49571	3.73401	3.54006	3.24966	3.24191	3.35313	---	---
Ta.12446.1.A1_at	0.0341493	0.76144	1.69518	8.4837	8.1167	8.08242	9.01173	9.30101	8.6544	---	Transcribed sequence with weak similarity to protein ref:NP_181919.1 (A.thaliana) putative methyl chloride transferase (Arabidopsis thaliana)
Ta.20823.1.S1_at	0.0341737	-0.210943	-1.15744	5.20863	5.35731	5.3701	5.03978	5.10668	5.15675	---	Transcribed sequences
Ta.25680.1.A1_at	0.0341805	0.255953	1.19412	5.52247	5.58551	5.40178	5.74057	5.87102	5.66603	---	Transcribed sequences
Ta.15399.1.S1_at	0.0342021	-0.305873	-1.23617	6.41497	6.32644	6.21129	6.00734	6.00493	6.02281	---	Transcribed sequence with moderate similarity to protein ref:NP_563770.1 (A.thaliana) expressed protein (Arabidopsis thaliana)
Ta.12194.1.A1_at	0.0342173	-0.179503	-1.13249	4.05165	3.90024	3.95854	3.73569	3.84215	3.79408	---	Transcribed sequence
Ta.15872.1.S1_at	0.0342265	0.511877	1.4259	5.12779	5.50808	5.49469	5.7766	6.02095	5.86864	---	Transcribed sequence
Ta.8011.1.S1_at	0.0342698	0.142423	1.10376	5.02481	4.95408	4.90525	5.07436	5.14188	5.09517	---	Transcribed sequence with weak similarity to protein ref:NP_172911.1 (A.thaliana) unknown protein (Arabidopsis thaliana)
TaAffx.123654.1.S1_at	0.0342714	-0.407013	-1.32594	7.63456	7.87755	7.54218	7.39416	7.15193	7.28716	Cry2	Cryptochrome 2
TaAffx.107936.1.S1_at	0.0342812	-0.201857	-1.15018	3.29492	3.43628	3.31601	3.14754	3.12229	3.17181	---	---
TaAffx.9362.1.S1_at	0.0343118	-0.202357	-1.15058	5.63862	5.58155	5.62499	5.45073	5.32196	5.4654	---	---
TaAffx.81739.1.S1_at	0.0343248	-0.18092	-1.13361	3.46389	3.40655	3.35984	3.2615	3.28487	3.14115	---	---
Ta.4227.1.S1_x_at	0.0343254	0.26391	1.20073	9.14942	9.00169	9.15494	9.25334	9.47543	9.36901	---	Transcribed sequence with moderate similarity to protein pir:T51737 (A.thaliana) T51737 RNA helicase RH2 (imported) - Arabidopsis thaliana
Ta.9584.1.S1_at	0.0343519	0.64839	1.56742	10.5278	10.489	10.9059	11.0876	11.5919	11.1884	---	Transcribed sequences
TaAffx.26383.1.S1_at	0.0343552	-0.26383	-1.20066	5.18049	5.39962	5.25852	5.08953	5.03776	4.91985	---	---
Ta.6850.2.S1_at	0.0343609	0.0698667	1.04962	2.84304	2.84716	2.88151	2.95977	2.90159	2.91995	---	Transcribed sequence with moderate similarity to protein ref:NP_200034.1 (A.thaliana) GTP-binding protein-like (Arabidopsis thaliana)
TaAffx.114303.1.S1_s_at	0.0343803	-0.541293	-1.45528	8.2451	7.93882	7.9128	7.6115	7.23025	7.63109	---	---
TaAffx.106123.1.S1_at	0.0344056	-0.53623	-1.45018	4.17003	4.40119	4.22574	3.84739	3.47044	3.87044	---	---
Ta.26086.1.A1_at	0.0344099	0.368947	1.29141	5.4446	5.7191	5.45535	6.00917	5.85403	5.86269	osjnbb0071D01.2	receptor-like kinase with LRR repeats
TaAffx.82907.1.S1_at	0.0344582	-0.442097	-1.35858	4.73457	5.03266	4.81074	4.41059	4.39088	4.45021	TaSAG1	Aminotransferase
TaAffx.131384.1.S1_s_at	0.0344632	-0.35633	-1.28017	3.32658	3.62073	3.43204	3.23915	3.00535	3.06586	---	---
Ta.10250.3.S1_at	0.0344838	-0.286163	-1.21939	7.26172	7.07494	7.03544	6.85908	6.73561	6.91892	---	Transcribed sequence with weak similarity to protein ref:NP_566950.1 (A.thaliana) putative protein (Arabidopsis thaliana)
Ta.3567.1.S1_at	0.0345121	0.246087	1.18599	8.7399	8.56552	8.5514	8.90786	8.89911	8.78811	---	Transcribed sequence with moderate similarity to protein ref:NP_175482.1 (A.thaliana) unknown protein (Arabidopsis thaliana)
TaAffx.9073.1.S1_at	0.0345221	0.39383	1.31388	7.64052	7.76658	7.9256	8.07819	8.35721	8.07879	---	---
TaAffx.114056.1.S1_at	0.0345537	-0.229487	-1.17242	5.17953	5.28023	5.17801	4.881	4.99288	5.07543	---	---
TaAffx.79476.1.S1_s_at	0.0345599	-0.63167	-1.54936	6.20026	5.89014	5.85701	5.54709	5.04339	5.46192	---	---
TaAffx.113849.1.S1_at	0.0345686	-0.50833	-1.4224	6.82982	7.12129	6.70705	6.5599	6.21464	6.35863	---	---
TaAffx.6504.1.S1_at	0.0345815	-0.0777267	-1.05535	6.75776	6.81263	6.7742	6.71186	6.70075	6.6988	---	---
TaAffx.30911.1.S1_at	0.0345847	-0.26306	-1.20002	5.79771	5.68453	5.75039	5.46344	5.38133	5.59868	---	---
Ta.28061.1.S1_x_at	0.034588	0.56877	1.48326	6.84812	6.71545	6.87301	7.29046	7.63488	7.21755	---	Transcribed sequences
Ta.26507.1.A1_at	0.0346201	0.26866	1.20469	4.95032	5.04199	4.83371	5.18209	5.25383	5.19608	---	Transcribed sequence with moderate similarity to protein ref:NP_195394.1 (A.thaliana) aminopeptidase-like protein (Arabidopsis thaliana)
Ta.9719.3.A1_at	0.0346315	0.748387	1.67991	7.11562	7.25703	7.13321	7.81409	8.22985	7.70708	---	Transcribed sequence with weak similarity to protein ref:NP_568107.1 (A.thaliana) putative protein (Arabidopsis thaliana)
TaAffx.25900.1.S1_at	0.0346577	-0.198033	-1.14713	3.73083	3.62477	3.78844	3.53572	3.46625	3.54797	---	---
Ta.18465.2.S1_at	0.0346772	0.249837	1.18907	7.21802	7.40651	7.37733	7.53154	7.61261	7.60722	---	Transcribed sequence with moderate similarity to protein pir:T00633 (A.thaliana) T00633 Ca2+-transporting ATPase
TaAffx.11837.1.A1_s_at	0.0346924	0.56975	1.48427	7.19244	7.13371	7.18723	7.64432	7.9677	7.61061	---	---
TaAffx.120290.2.S1_s_at	0.0346951	-0.267667	-1.20386	6.06754	5.92852	5.85156	5.70752	5.76332	5.57378	---	---
TaAffx.11930.2.S1_at	0.0347187	-0.25347	-1.19207	3.38152	3.53778	3.34791	3.06809	3.25875	3.17996	---	---
TaAffx.114334.1.S1_at	0.034743	0.269523	1.20541	6.06754	6.13536	5.91063	6.29778	6.23932	6.385	---	---
Ta.4859.1.S1_at	0.034747	0.881167	1.84186	6.34117	6.23181	6.47135	6.92855	7.599	7.16028	---	Transcribed sequences
TaAffx.32413.1.S1_at	0.0347807	-0.41281	-1.33128	5.19245	4.92512	5.16231	4.74533	4.48655	4.80957	---	---
Ta.8985.1.S1_at	0.034817	-0.422317	-1.34008	4.1534	4.23533	4.1735	3.74466	3.62056	3.93006	---	Transcribed sequence with moderate similarity to protein ref:NP_171802.1 (A.thaliana) unknown protein (Arabidopsis thaliana)
TaAffx.50698.1.S1_at	0.0348235	-0.24323	-1.18364	5.16258	5.23416	5.35911	5.00514	4.92172	5.0993	---	---
TaAffx.35524.1.S1_at	0.0348308	-0.2038	-1.15173	4.15283	4.31541	4.20585	4.09786	3.94767	4.01716	---	---
TaAffx.27224.1.S1_at	0.0348382	-0.648283	-1.5673	6.03383	5.57024	5.79894	5.1501	5.10263	5.20543	---	---
Ta.4051.1.A1_at	0.034856	0.61032	1.5266	7.57549	7.25346	7.53299	7.91354	8.36637	7.91299	---	Transcribed sequence with moderate similarity to protein ref:NP_196854.1 (A.thaliana) putative protein (Arabidopsis thaliana)
Ta.18240.1.S1_at	0.0348816	-0.491343	-1.40575	5.27787	5.14491	4.88724	4.70177	4.53088	4.60334	---	Transcribed sequence with weak similarity to protein ref:NP_197842.1 (A.thaliana) beta-glucosidase (Arabidopsis thaliana)
Ta.6984.1.A1_s_at	0.0348967	0.397987	1.31767	7.23187	7.36111	7.26581	7.57055	7.86706	7.61514	---	Transcribed sequence with weak similarity to protein pir:T02518 (A.thaliana) T02518 hypothetical protein F13M22.2 - Arabidopsis thaliana
Ta.14570.1.S1_at	0.0349035	-1.13423	-2.19501	8.47858	8.5092	9.24878	7.52706	7.52414	7.78268	---	Transcribed sequence with weak similarity to protein pir:T48300 (A.thaliana) T48300 hypothetical protein F9G14.100 - Arabidopsis thaliana
Ta.4828.3.S1_x_at	0.0349066	0.0842333	1.06012	7.78901	7.85323	7.80329	7.93582	7.8763	7.88611	---	Transcribed sequence with weak similarity to protein ref:NP_176853.1 (A.thaliana) C-x8-C-x5-C-x3-H type Zinc finger protein, putative (Arabidopsis thaliana)
Ta.6354.1.S1_at	0.0349115	-0.134597	-1.09779	5.19739	5.17224	5.27565	5.08512	5.12896	5.02741	---	Transcribed sequences
Ta.9436.1.S1_x_at	0.0349412	0.453577	1.36943	7.85953	7.91827	8.2	8.24902	8.55988	8.52963	---	Transcribed sequence with moderate similarity to protein ref:NP_178152.1 (A.thaliana) putative aspartate aminotransferase (Arabidopsis thaliana)
TaAffx.55864.1.S1_at	0.0349733	-0.279963	-1.21416	4.1939	4.43301	4.3339	4.11055	4.05588	3.95449	---	---
Ta.22628.1.S1_at	0.0349744	1.1784	2.26326	6.67342	5.93509	6.78593	7.11531	7.8776	7.93674	---	Transcribed sequences
TaAffx.108400.2.S1_at	0.0349828	-0.388613	-1.30913	3.59839	3.60438	3.34791	3.17787	3.09143	3.11554	---	---
TaAffx.93179.2.S1_at	0.0349902	-0.217883	-1.16303	3.68865	3.8409	3.85867	3.65264	3.53481	3.54712	---	---
Ta.6208.2.S1_at	0.035009	-0.29599	-1.22773	5.0625	5.17705	4.9247	4.73391	4.69928	4.84309	---	Transcribed sequence with weak similarity to protein pir:S57605 (S. cerevisiae) S57605 probable membrane protein YMR238w - yeast
Ta.9140.3.S1_at	0.0350117	-0.379137	-1.30056	3.53631	3.85682	3.73174	3.37257	3.19152	3.42337	Hsp90.1-D1	Heat shock protein 90
Ta.2706.3.S1_at	0.0350163	0.402467	1.32177	9.58612	9.58874	9.85684	10.0018	10.2624	9.97481	---	Clone wlm0.pk0014.b1:fis, full insert mRNA sequence
Ta.8330.2.A1_at	0.0350192	-0.128953	-1.0935	5.85181	5.78414	5.77962	5.62666	5.73559	5.66646	---	Transcribed sequence with weak similarity to protein ref:NP_565315.1 (A.thaliana) Expressed protein (Arabidopsis thaliana)
TaAffx.128924.1.S1_at	0.0350295	-0.281203	-1.21521	5.82729	5.95763	5.82292	5.58153	5.47087	5.71183	---	---
AFFX-r2-TagIN-5_at	0.0350382	-0.244667	-1.18482	6.30136	6.22614	6.29232	6.13314	6.01484	5.93784	---	---
TaAffx.87976.1.S1_at	0.0350385	-0.23759	-1.17902	7.43889	7.29197	7.24301	7.13037	7.11853	7.0122	---	---
TaAffx.6041.1.S1_at	0.0350455	-0.315127	-1.24412	4.99039	4.96852	4.79853	4.65611	4.70356	4.45239	---	---
Ta.16095.2.S1_a_at	0.0350591	-0.186363	-1.13789	5.83502	5.9325	5.82319	5.76234	5.66419	5.60509	---	Transcribed sequence with weak similarity to protein ref:NP_197510.1 (A.thaliana) putative protein (Arabidopsis thaliana)
Ta.28081.1.S1_at	0.0350698	0.706037	1.63132	5.9792	5.69808	6.19468	6.33471	6.90223	6.75313	---	Clone wlm24.pk0016.f9:fis, full insert mRNA sequence
TaAffx.12359.2.S1_at	0.0350723	0.17252	1.12703	3.29344	3.32031	3.18066	3.48885	3.39259	3.43053	---	---
TaAffx.12624.1.S1_at	0.0350767	-0.342677	-1.26811	4.5761	4.86079	4.72111	4.29853	4.43252	4.39892	---	---
Ta.17851.1.S1_at	0.0350816	-0.323883	-1.2517	7.54536	7.79524	7.69666	7.28528	7.27815	7.50218	---	Transcribed sequence with weak similarity to protein ref:NP_565668.1 (A.thaliana) expressed protein (Arabidopsis thaliana)
Ta.2856.3.A1_at	0.0351198	-0.405853	-1.32487	5.66076	5.95127	5.66307	5.22681	5.31575	5.51498	---	Transcribed sequence with weak similarity to protein ref:NP_564239.1 (A.thaliana) expressed protein (Arabidopsis thaliana)
Ta.25390.2.S1_x_at	0.035121	-0.36946	-1.29187	6.91253	6.77981	6.60749	6.54764	6.34683	6.29698	---	Transcribed sequence with weak similarity to protein ref:NP_172410.1 (A.thaliana) putative lipase (Arabidopsis thaliana)
Ta.10294.1.S1_at	0.0351333	-0.292877	-1.22508	6.33582	6.20727	6.35035	6.14757	5.91045	5.95679	---	Transcribed sequences
Ta.27567.1.S1_at	0.0351534	-0.376377	-1.29808	5.69571	5.99798	5.74704	5.41265	5.34709	5.55186	---	Clone wdk2c.pk006.k1:fis, full insert mRNA sequence
TaAffx.78135.1.S1_at	0.0351957	-0.31352	-1.24274	6.70327	6.61537	6.45341	6.15727	6.28127	6.39295	---	---
TaAffx.81695.1.S1_at	0.0352203	-0.299563	-1.23077	4.01818	4.02275	3.85561	3.81308	3.57892	3.60585	---	---
Ta.7410.3.S1_s_at	0.0352236	0.333357	1.25994	9.12702	9.35391	9.256	9.46465	9.73604	9.53631	---	Transcribed sequence with weak similarity to protein ref:NP_564461.1 (A.thaliana) growth regulator, putative (Arabidopsis thaliana)
Ta.7565.2.S1_a_at	0.0352764	-0.51151	-1.42554	9.38508	9.44054	9.48693	8.99978	8.71095	9.06729	---	Transcribed sequence with weak similarity to protein ref:NP_565844.1 (A.thaliana) expressed protein (Arabidopsis thaliana)
Ta.12377.1.S1_at	0.0353079	0.405017	1.3241	7.68772	7.92364	8.01446	8.1449	8.43209	8.26388	---	Transcribed sequences
Ta.12068.1.S1_at	0.0353125	-0.411677	-1.33023	5.1114	5.21519	5.32798	4.98028	4.81233	4.62693	---	Transcribed sequences
TaAffx.106850.1.S1_at	0.0353135	-0.888753	-1.85158	6.6352	6.80348	6.76054	5.78731	5.54815	6.1975	---	---
TaAffx.73209.1.S1_at	0.0353157	0.197413	1.14664	5.05521	4.97017	4.9157	5.16193	5.18173	5.18966	---	---
Ta.9695.1.S1_at	0.0353535	0.558707	1.47295	6.61441	7.04781	6.6671	7.20561	7.55264	7.24719	---	Transcribed sequences
TaAffx.9022.1.S1_at	0.0353583	0.620357	1.53726	6.57914	6.83528	6.35744	7.25148	7.2627	7.11875	---	---
TaAffx.12407.1.S1_at	0.0353607	-0.372167	-1.2943	4.85454	5.05788	4.90063	4.75048	4.4659	4.48017	---	---
TaAffx.128827.2.S1_at	0.0353642	0.414103	1.33247	7.9205	7.78832	8.04838	8.42157	8.44927	8.12867	---	---
TaAffx.113557.1.S1_at	0.0353653	0.0879133	1.06283	6.13978	6.15416	6.11969	6.22714	6.26153	6.1887	---	---
TaAffx.59915.1.S1_at	0.0353657	0.126263	1.09146	6.30427	6.39723	6.30215	6.49834	6.43277	6.45133	---	---
TaAffx.105035.1.S1_at	0.0353755	-0.376877	-1.29853	4.19357	4.47221	4.25736	3.95972	3.87307	3.95972	---	---
TaAffx.91961.1.S1_at	0.0354018	-0.189593	-1.14044	3.02972	2.96853	3.02972	2.87608	2.85226	2.73085	---	---
Ta.384.1.S1_at	0.0354031	0.443107	1.35953	9.20043	9.20946	9.24219	9.56653	9.83746	9.57741	---	Transcribed sequence with weak similarity to protein pir:T48437 (A.thaliana) T48437 hypothetical protein T32M21.10 - Arabidopsis thaliana
TaAffx.32540.1.S1_at	0.0354077	-0.486183	-1.40073	5.67535	5.26984	5.55679	4.88895	4.96851	5.18597	---	---
TaAffx.107347.1.S1_at	0.0354404	-0.275167	-1.21013	7.69349	7.73498	7.77001	7.54859	7.33898	7.48541	---	---
TaAffx.51204.1.S1_at	0.0354639	0.177167	1.13066	6.83892	6.73123	6.85545	6.90497	7.0401	7.01203	---	---
Ta.9175.2.S1_a_at	0.0354774	-0.48496	-1.39955	8.85178	8.43391	8.64808	8.17614	8.00611	8.29664	---	Transcribed sequence with strong similarity to protein ref:NP_188632.1 (A.thaliana) serinethreonine protein phosphatase, putative (Arabidopsis thaliana)
TaAffx.105569.1.S1_at	0.0354782	-0.42781	-1.34519	6.72571	6.9506	6.69993	6.53428	6.17032	6.38821	---	---
Ta.4477.1.A1_at	0.0354785	-0.36412	-1.2871	4.7321	4.96445	4.92733	4.39776	4.44789	4.68587	---	Transcribed sequence with weak similarity to protein ref:NP_181677.1 (A.thaliana) DNA-
TaAffx.57594.1.S1_at	0.0354959	-0.147617	-1.10774	4.22093	4.3285	4.21862	4.13519	4.12058	4.06943	---	---
TaAffx.80175.1.S1_at	0.0354977	-0.287343	-1.22039	5.89336	5.70718	5.68432	5.34862	5.55746	5.51675	---	---
Ta.5039.1.A1_at	0.0354978	0.78111	1.71845	8.11448	8.46469	8.54649	9.02335	9.53944	8.9062	---	Transcribed sequence with weak similarity to protein ref:NP_193464.1 (A.thaliana) G2484-1 protein (Arabidopsis thaliana)
TaAffx.59193.1.S1_at	0.0355134	0.29143	1.22385	6.30995	6.25088	6.08298	6.37893	6.56008	6.57909	---	---
TaAffx.51175.1.S1_at	0.0355301	-0.351597	-1.27597	4.11899	4.09734	4.13723	3.88183	3.77995	3.63699	---	---
TaAffx.85445.1.S1_at	0.0355385	0.125103	1.09059	5.70091	5.77658	5.72479	5.91875	5.84489	5.81395	---	---
TaAffx.82683.1.S1_at	0.0355403	-0.167767	-1.12332	3.51224	3.46707	3.56274	3.26904	3.35707	3.41264	---	---
Ta.5446.1.S1_x_at	0.0355442	-0.312927	-1.24223	4.32194	4.13695	4.11086	3.84464	3.90114	3.88519	---	Transcribed sequence with weak similarity to protein pir:T49138 (A.thaliana) T49138 hypothetical protein T10D17.10 - Arabidopsis thaliana
TaAffx.6182.1.S1_at	0.0355462	-0.294317	-1.2263	5.94997	6.0423	5.80661	5.74113	5.5193	5.6555	---	---
Ta.21028.1.S1_at	0.0355908	-0.61432	-1.53084	7.40427	6.88527	7.13189	6.76734	6.37014	6.44099	---	Transcribed sequences
[truncated: 59,291 more rows]

## Sheet: Gallant all signal 8 -vs+
Probe Id	p-Value	log(fold_change)	fold_change	GA8-R1_log2_Signal	GA8-R2_log2_Signal	GA8-R3_log2_Signal	GA8+R1_log2_Signal	GA8+R2_log2_Signal	GA8+R4_log2_Signal	Gene Symbol	Gene Title
Ta.18845.1.S1_at	3.45139e-06	0.509577	1.42363	7.63417	7.60088	7.62245	8.10872	8.1406	8.13691	---	Transcribed sequence with weak similarity to protein ref:NP_200764.1 (A.thaliana) putative protein (Arabidopsis thaliana)
TaAffx.37103.1.S1_at	2.18473e-05	0.38836	1.3089	3.10321	3.10891	3.13123	3.49988	3.48453	3.52402	---	---
Ta.6625.1.S1_at	2.31804e-05	-0.651323	-1.57061	5.00213	4.98122	5.04224	4.34921	4.38091	4.3415	---	Transcribed sequence with weak similarity to protein ref:NP_029567.1 (A.thaliana) putative villin (Arabidopsis thaliana)
Ta.17228.1.A1_at	2.84697e-05	-0.36646	-1.28919	7.93045	7.95915	7.96486	7.59657	7.59833	7.56018	---	Transcribed sequence with weak similarity to protein ref:NP_175397.1 (A.thaliana) unknown protein (Arabidopsis thaliana)
Ta.24656.1.S1_at	3.06057e-05	-0.56761	-1.48207	7.14674	7.09157	7.14674	6.56421	6.58247	6.53554	---	Transcribed sequence with weak similarity to protein ref:NP_192693.1 (A.thaliana) putative protein (Arabidopsis thaliana)
TaAffx.58084.1.S1_at	3.22584e-05	-0.810573	-1.75391	5.13882	5.23615	5.17752	4.34172	4.42011	4.35894	---	---
TaAffx.106945.1.S1_at	3.67734e-05	-0.33111	-1.25798	3.77295	3.81392	3.79189	3.44429	3.46364	3.4775	---	---
Ta.22662.2.S1_at	4.09202e-05	1.90134	3.7356	5.20971	5.18739	5.3623	7.03307	7.15752	7.27283	---	Transcribed sequence with weak similarity to protein ref:NP_172940.1 (A.thaliana) unknown protein (Arabidopsis thaliana)
Ta.12643.5.S1_x_at	4.15161e-05	-0.148337	-1.10829	2.85289	2.86969	2.86945	2.70687	2.71647	2.72368	---	Transcribed sequence with weak similarity to protein ref:NP_565678.1 (A.thaliana) expressed protein (Arabidopsis thaliana)
Ta.27317.3.S1_a_at	5.26227e-05	0.881953	1.84287	5.74199	5.67323	5.77901	6.68317	6.57138	6.58554	---	Transcribed sequence with moderate similarity to protein ref:NP_566246.1 (A.thaliana) expressed protein (Arabidopsis thaliana)
TaAffx.54299.1.S1_at	5.63556e-05	0.613353	1.52981	3.63553	3.67915	3.63962	4.22547	4.27067	4.29822	---	---
Ta.30474.1.A1_at	6.22164e-05	-0.432223	-1.34931	5.17298	5.2181	5.2181	4.7394	4.80135	4.77176	---	Transcribed sequence with weak similarity to protein ref:NP_174236.1 (A.thaliana) auxin-induced protein, putative (Arabidopsis thaliana)
TaAffx.38234.1.S1_at	6.91472e-05	-0.581483	-1.49639	4.05627	3.99967	4.07754	3.41385	3.48471	3.49047	---	---
Ta.25407.1.S1_s_at	7.14942e-05	0.920047	1.89218	6.49526	6.44855	6.55301	7.49469	7.36798	7.39429	---	Transcribed sequence with moderate similarity to protein pir:T49306 (A.thaliana) T49306 hypothetical protein T16L24.200 - Arabidopsis thaliana
TaAffx.29572.1.S1_at	8.72152e-05	-0.390843	-1.31116	5.05596	4.99573	5.0209	4.64524	4.64943	4.60539	---	---
TaAffx.128418.56.S1_at	0.000102273	-1.7341	-3.32672	6.47497	6.32308	6.37514	4.61854	4.79222	4.56013	---	---
Ta.15426.1.S1_at	0.000106978	-0.26104	-1.19834	3.21771	3.24192	3.25217	2.98503	2.9641	2.97955	---	Transcribed sequence
TaAffx.84326.1.S1_at	0.000111503	-0.423877	-1.34153	6.11572	6.18454	6.15167	5.69264	5.72654	5.76112	---	---
Ta.9145.2.S1_a_at	0.000115617	0.704707	1.62981	7.51572	7.45385	7.55511	8.19819	8.1622	8.27841	---	Transcribed sequence with weak similarity to protein ref:NP_565130.1 (A.thaliana) predicted protein (Arabidopsis thaliana)
Ta.26892.1.A1_at	0.000118211	-0.366723	-1.28942	6.75283	6.71804	6.71064	6.37147	6.34727	6.3626	---	Transcribed sequence with moderate similarity to protein ref:NP_030560.1 (A.thaliana) expressed protein (Arabidopsis thaliana)
TaAffx.22724.1.S1_at	0.000136456	-0.504643	-1.41877	5.1629	5.13023	5.21343	4.61533	4.70002	4.67728	---	---
Ta.23287.2.S1_a_at	0.0001372	1.2098	2.31306	7.05551	7.0976	6.90117	8.25723	8.28764	8.13882	---	Transcribed sequence with weak similarity to protein ref:NP_564127.1 (A.thaliana) putative RNA-binding protein (Arabidopsis thaliana)
TaAffx.29547.1.S1_at	0.000150566	-0.388947	-1.30944	6.395	6.45283	6.44578	6.00675	6.07698	6.04304	---	---
Ta.1769.2.A1_a_at	0.000155771	0.634943	1.55288	5.57135	5.58787	5.63033	6.2596	6.25977	6.17501	---	Transcribed sequence with moderate similarity to protein pir:T45684 (A.thaliana) T45684 hypothetical protein F14P22.230 - Arabidopsis thaliana
Ta.20093.1.S1_at	0.000165114	-0.335593	-1.2619	6.63657	6.60739	6.57511	6.29228	6.24385	6.27616	---	Transcribed sequences
Ta.13722.1.S1_at	0.000179067	1.04975	2.07018	10.564	10.493	10.4636	11.5647	11.5336	11.5715	---	Transcribed sequence with moderate similarity to protein pir:T46009 (A.thaliana) T46009 E2 ubiquitin-conjugating-like enzyme Ahus5 - Arabidopsis thaliana
Ta.2643.2.S1_a_at	0.000184357	0.936513	1.9139	7.12554	7.28719	7.24452	8.23283	8.05989	8.17407	---	Transcribed sequence with weak similarity to protein ref:NP_177324.1 (A.thaliana) actin capping protein beta-2, putative (Arabidopsis thaliana)
Ta.3724.1.A1_at	0.000197648	-0.30614	-1.2364	3.99967	3.94862	3.96091	3.69557	3.63702	3.65819	---	Transcribed sequence with weak similarity to protein ref:NP_564554.1 (A.thaliana) poly
TaAffx.27372.1.S1_at	0.000198011	-0.465243	-1.38055	5.03165	5.10699	5.05815	4.54825	4.62548	4.62733	---	---
TaAffx.111344.1.S1_at	0.000210464	-0.365397	-1.28824	4.71034	4.78029	4.75305	4.393	4.35166	4.40283	---	---
TaAffx.94716.1.S1_at	0.000211726	-0.801767	-1.74323	7.00724	7.0417	6.89962	6.16233	6.23999	6.14094	---	---
Ta.918.1.S1_at	0.000212641	0.975763	1.96668	6.66843	6.81754	6.6609	7.78476	7.59317	7.69623	---	Transcribed sequence with moderate similarity to protein ref:NP_565863.1 (A.thaliana) putative glutamateornithine acetyltransferase (Arabidopsis thaliana)
Ta.22825.3.S1_x_at	0.000233984	-0.486093	-1.40065	6.21939	6.13245	6.13567	5.63531	5.67361	5.72031	---	Transcribed sequence with weak similarity to protein ref:NP_192838.1 (A.thaliana) putative protein (Arabidopsis thaliana)
Ta.19425.1.S1_at	0.000249672	-0.20373	-1.15167	6.47593	6.50977	6.48342	6.2981	6.2981	6.26173	---	Transcribed sequence with weak similarity to protein ref:NP_179071.1 (A.thaliana) putative retroelement pol polyprotein (Arabidopsis thaliana)
TaAffx.86569.1.S1_at	0.000253667	-0.244667	-1.18482	5.63026	5.60746	5.64188	5.37626	5.36098	5.40836	---	---
TaAffx.24684.1.S1_at	0.000253987	-0.289757	-1.22243	4.32945	4.30561	4.34543	4.03193	4.04813	4.03116	---	---
Ta.9784.3.S1_at	0.000255353	-0.70425	-1.6293	7.69431	7.69683	7.58042	6.9761	6.90164	6.98107	---	Transcribed sequences
TaAffx.109066.1.S1_at	0.000255611	-0.39511	-1.31504	4.92337	4.94183	4.9998	4.51692	4.59346	4.56929	---	---
TaAffx.83618.1.S1_at	0.000271172	-0.23797	-1.17933	7.19735	7.23108	7.19017	6.94112	6.97299	6.99058	---	---
TaAffx.87228.1.S1_at	0.000272796	-0.303807	-1.2344	3.53564	3.59425	3.54856	3.28969	3.22899	3.24835	---	---
Ta.5828.2.S1_a_at	0.000272902	0.537943	1.4519	5.90841	5.98224	5.94083	6.44238	6.46074	6.54219	---	Transcribed sequence with weak similarity to protein pir:A54964 (H.sapiens) A54964 spliceosome-associated protein SAP-49 - human
Ta.18973.1.S1_at	0.000275664	0.667063	1.58784	6.69496	6.60905	6.65105	7.36639	7.34427	7.24559	---	Transcribed sequence with weak similarity to protein ref:NP_196784.1 (A.thaliana) unknown protein (Arabidopsis thaliana)
Ta.20824.1.S1_at	0.00029909	-0.51816	-1.43213	6.65183	6.60429	6.56214	6.03589	6.08128	6.14661	---	Transcribed sequences
Ta.7118.1.S1_x_at	0.000303433	1.08838	2.12636	6.48769	6.61273	6.6243	7.68811	7.62418	7.67758	---	Transcribed sequence with weak similarity to protein ref:NP_030605.1 (A.thaliana) expressed protein (Arabidopsis thaliana)
Ta.6547.2.S1_at	0.000304563	-0.466457	-1.38171	4.74714	4.73	4.70724	4.26656	4.29691	4.22154	---	Transcribed sequence with weak similarity to protein ref:NP_192765.1 (A.thaliana) probable wound-induced protein (Arabidopsis thaliana)
Ta.2677.1.A1_at	0.000310961	0.403983	1.32316	5.69325	5.61872	5.69084	6.07833	6.09846	6.03797	---	Transcribed sequence with weak similarity to protein pir:T50527 (A.thaliana) T50527 hypothetical protein T27I15_150 - Arabidopsis thaliana
TaAffx.53007.1.S1_s_at	0.000316918	1.48133	2.79207	5.75189	5.76481	5.4782	7.29826	7.06332	7.07732	---	---
TaAffx.38233.1.S1_at	0.000319808	1.37046	2.58552	4.77987	5.02398	4.80525	6.27814	6.07439	6.36794	---	---
TaAffx.110918.1.S1_at	0.000322198	-0.346663	-1.27162	3.9382	3.89542	3.96406	3.54331	3.5981	3.61628	---	---
TaAffx.82884.1.S1_at	0.000344139	1.27941	2.4274	5.2739	5.5021	5.28123	6.64079	6.48484	6.76984	---	---
TaAffx.23884.1.S1_at	0.000346932	-0.405093	-1.32417	5.59924	5.689	5.65338	5.23796	5.28015	5.20823	---	---
Ta.26986.1.S1_at	0.00034737	-0.59489	-1.51036	4.61357	4.55074	4.62793	4.00886	3.93821	4.0605	---	Transcribed sequence with weak similarity to protein ref:NP_179247.1 (A.thaliana) amidophosphoribosyltransferase (Arabidopsis thaliana)
TaAffx.107674.1.S1_at	0.000349536	-0.581233	-1.49613	6.16776	6.16689	6.08561	5.53397	5.51154	5.63105	---	---
TaAffx.108967.1.S1_at	0.000352423	-0.184887	-1.13673	3.18945	3.21771	3.17753	3.03071	2.99274	3.00658	---	---
Ta.30749.2.A1_at	0.000366324	0.517113	1.43109	5.84942	5.77438	5.87525	6.33153	6.38863	6.33023	---	Transcribed sequence with weak similarity to protein ref:NP_564535.1 (A.thaliana) signal recognition particle 54 kDa protein 2
Ta.24098.1.S1_at	0.000370966	-0.590193	-1.50545	7.48265	7.57771	7.6078	6.91468	7.01008	6.97282	---	MRNA for GAMyb protein, partial cds
TaAffx.123899.2.S1_at	0.000372424	-1.63208	-3.0996	5.97011	6.29815	6.17799	4.60029	4.64662	4.3031	---	---
Ta.18773.1.S1_at	0.000373378	-0.541527	-1.45551	6.94146	6.99562	6.87874	6.46675	6.3685	6.35599	---	Transcribed sequence with weak similarity to protein ref:NP_564059.1 (A.thaliana) expressed protein (Arabidopsis thaliana)
TaAffx.13951.1.S1_at	0.000378184	-0.64729	-1.56622	9.50187	9.36262	9.45693	8.72554	8.78503	8.86898	---	---
Ta.26380.1.A1_at	0.000383057	-0.198057	-1.14715	5.82386	5.81153	5.84312	5.6339	5.64661	5.60383	---	Transcribed sequence with moderate similarity to protein ref:NP_187703.1 (A.thaliana) putative
Ta.19282.1.S1_at	0.000386102	0.952993	1.93589	5.63687	5.59293	5.80145	6.73201	6.53781	6.62041	---	Transcribed sequence with weak similarity to protein ref:NP_563817.1 (A.thaliana) expressed protein (Arabidopsis thaliana)
Ta.7118.1.S1_a_at	0.000393139	1.0827	2.118	7.13436	7.30946	7.32219	8.38837	8.19504	8.43071	---	Transcribed sequence with weak similarity to protein ref:NP_030605.1 (A.thaliana) expressed protein (Arabidopsis thaliana)
Ta.18772.1.S1_at	0.000394848	1.10615	2.1527	6.0782	5.97116	5.827	7.18278	6.94171	7.07032	---	Transcribed sequence with moderate similarity to protein ref:NP_187335.1 (A.thaliana) DAG protein, putative (Arabidopsis thaliana)
TaAffx.91903.1.A1_at	0.00039907	-1.58153	-2.99287	7.20371	7.09135	7.06578	5.40492	5.52738	5.68395	---	---
TaAffx.111935.1.S1_x_at	0.000409665	0.94532	1.92562	3.86358	3.81081	4.02328	4.91879	4.7324	4.88244	---	---
TaAffx.80312.1.S1_at	0.000410693	-0.435527	-1.3524	4.2228	4.14941	4.14424	3.72769	3.79166	3.69052	---	---
[truncated: 61,224 more rows]

## Sheet: Gallant all signal 12 -vs+
Probe Id	p-Value	log(fold_change)	fold_change	GA12-R3_log2_Signal	GA12-R7_log2_Signal	GA12-R8_log2_Signal	GA12+R3_log2_Signal	GA12+R4_log2_Signal	GA12+R5_log2_Signal	Gene Symbol	Gene Title
[truncated: 61,290 more rows]

[truncated: 3 more sheets: Stigg all signal 4 -vs+, Stigg all signal 8 -vs+, Stigg all signal 12 -vs+]
